# Supplementary material for: Drosophila fabp is required for light-dependent Rhodopsin-1 clearance and photoreceptor survival
Source: PLoS Genet. 2021 Oct 29;17(10):e1009551. doi: 10.1371/journal.pgen.1009551 (PMC8580249; doi:10.1371/journal.pgen.1009551)
Supplement: S1 Table — Shown is a Table based on RNA-seq counts, generated through the DESeq2 package (R v3.6.1). The data are based on three replicate samples for each genotype. The rows have been sorted by padj (adjusted p value). Positive log2FC (log2 value of Fold Change) indicates higher expression in ninaEG69D/+ samples. (XLSX) [file pgen.1009551.s005.xlsx]

## Sheet: gmrg69d_fs
gene	baseMean	log2FC	padj	neglogpv
lncRNA:CR46481	1261	3.167	1.12552e-70	69.9486
CG11426	2291.7	4.363	4.84973e-68	67.3143
asRNA:CR45600	431.4	3.641	9.99713e-37	36.0001
CG6912	790.2	2.544	4.38217e-29	28.3583
w	1669.6	-2.505	5.26093e-28	27.2789
ninaE	168270	1.524	4.35054e-15	14.3615
Cnx99A	2762	1.168	2.52542e-13	12.5977
RpS26	1230	1.214	2.32094e-11	10.6343
Rh3	1570.6	1.155	5.23707e-11	10.2809
Strn-Mlck	2987.8	-1.613	1.63807e-10	9.78567
GstD1	407	6.908	2.26468e-10	9.64499
lncRNA:noe	37842.2	0.963	3.09891e-09	8.50879
RpS14a	1514.5	0.989	1.3653e-08	7.86477
CG5273	1661	1.015	1.38817e-08	7.85756
sunz	2295.4	-1.388	1.38817e-08	7.85756
Adk3	364.4	1.465	7.48108e-08	7.12604
Vha55	3055.1	0.9	8.28528e-08	7.08169
Mppe	1145.3	0.982	1.65004e-07	6.78251
eIF4A	6472.9	0.752	3.12421e-07	6.50526
Vha16-1	22335.9	0.767	3.43237e-07	6.46441
Hr38	856.8	-1.661	5.20952e-07	6.2832
eEF1alpha2	8542.7	0.808	6.92055e-07	6.15986
RpL23A	3008.6	0.872	6.96697e-07	6.15696
His3.3B	9806.1	0.814	9.93361e-07	6.00289
RpS16	2320.9	0.816	1.11226e-06	5.95379
CG31817	428.4	-1.177	1.27194e-06	5.89553
Zasp52	3851.6	-0.867	1.46549e-06	5.83402
Vap33	2880.8	0.722	1.63035e-06	5.78772
Rh4	3348.9	0.854	2.80333e-06	5.55233
lncRNA:CR31451	31880.9	0.823	3.43548e-06	5.46401
Arr2	15715.1	0.821	7.3654e-06	5.1328
Lpin	3221.8	-0.874	8.83202e-06	5.05394
ytr	1429	1.004	1e-05	5
lncRNA:CR44043	318.7	-1.123	1e-05	5
tobi	333.1	-1.754	1e-05	5
yps	2464.9	1.105	1e-05	5
Cyp4p2	1081.1	-0.967	1e-05	5
CG13607	510	1.334	2e-05	4.69897
LeuRS	304.7	1.173	2e-05	4.69897
RpL35	1302.9	0.758	3e-05	4.52288
Mpcp2	8983.3	0.946	3e-05	4.52288
Npl4	563.8	-0.947	3e-05	4.52288
nSyb	21078.3	0.658	3e-05	4.52288
CG1690	1291.6	-1.115	3e-05	4.52288
asRNA:CR44370	486.3	-1.633	4e-05	4.39794
RpS2	3341	0.822	4e-05	4.39794
RpL9	1597.8	0.709	4e-05	4.39794
Mlp60A	632.5	-1.221	5e-05	4.30103
Ric	2694.9	0.706	5e-05	4.30103
RpL22	1177.5	0.78	5e-05	4.30103
RpL37a	1619.2	0.821	6e-05	4.22185
ctp	9229	0.711	6e-05	4.22185
Lk6	32170.1	0.662	7e-05	4.1549
inaF-B	318	1.093	7e-05	4.1549
lncRNA:CR43900	1601.6	-0.867	9e-05	4.04576
RpS6	3280	0.698	0.0001	4
Achl	895.9	1.031	0.0001	4
Non1	1869	0.847	0.0001	4
Msr-110	9271.8	0.815	0.0001	4
Unc-89	834.6	-1.237	0.00012	3.92082
RpL30	1304.5	0.734	0.00013	3.88606
CG12025	1809.5	0.666	0.00013	3.88606
mahe	5028.9	0.583	0.00013	3.88606
par-6	1321.4	0.784	0.00013	3.88606
RpL27	2849.6	0.821	0.00015	3.82391
RpS15	3417.5	0.7	0.00015	3.82391
RpS13	2465.3	0.697	0.00015	3.82391
RpS23	1365.1	0.719	0.00016	3.79588
CG1979	420.5	-0.944	0.00016	3.79588
stau	5645.6	0.61	0.00018	3.74473
RpL28	2568	0.791	0.00018	3.74473
JhI-21	309.7	0.994	0.00019	3.72125
trp	6300.9	0.641	0.00024	3.61979
RpL13	2325.1	0.663	0.00025	3.60206
RpS29	1547.9	0.702	0.00025	3.60206
homer	2028.1	0.729	0.00026	3.58503
l(2)01289	1371.6	-1.019	0.00027	3.56864
CG2233	2025.9	0.675	0.00028	3.55284
VGlut	8039.2	0.594	0.00028	3.55284
CG13928	5788.7	0.57	0.00028	3.55284
vig	2097.1	0.631	0.00029	3.5376
Tctp	6314.3	0.625	0.00029	3.5376
CG4612	2844.7	0.611	0.00031	3.50864
Cyp1	1529.1	0.744	0.00031	3.50864
GM130	315.9	0.974	0.00031	3.50864
eEF1alpha1	26556.7	0.651	0.00033	3.48149
Ggamma1	15858.2	0.694	0.00034	3.46852
Cht6	1005.1	-0.829	0.00035	3.45593
RpLP1	1731	0.699	0.00035	3.45593
IA-2	61101.4	0.525	0.00039	3.40894
Vha26	6400.1	0.697	0.00043	3.36653
RpLP0	1416.6	0.73	0.00044	3.35655
CG5646	300.2	0.928	0.00044	3.35655
CG7768	276.7	-0.878	0.00044	3.35655
RpL4	3211.5	0.723	0.00044	3.35655
RpL7	3152.2	0.609	0.00052	3.284
sr	596.6	-0.767	0.00059	3.22915
RpL7A	1457	0.669	0.00059	3.22915
Gs2	7173.7	0.639	0.00061	3.21467
RpL19	2752.3	0.578	0.00065	3.18709
CG13337	328	-1.091	0.00065	3.18709
Wee1	804.1	0.752	0.0007	3.1549
Hmu	567.9	0.829	0.00073	3.13668
RpL41	6516.6	0.733	0.00073	3.13668
RpL40	2445.9	0.663	0.00074	3.13077
puc	2068.4	-0.669	0.00075	3.12494
RpL36	1629.1	0.678	0.00083	3.08092
14-3-3zeta	15221.7	0.618	0.00088	3.05552
CG11438	302.5	1.046	0.00098	3.00877
CAH2	560.3	0.722	0.00098	3.00877
RpS20	1005.4	0.616	0.00098	3.00877
Pp2B-14D	1742	0.565	0.0011	2.95861
RpS28b	1386.9	0.595	0.00112	2.95078
eEF1beta	1140.6	0.775	0.00121	2.91721
RpL18A	1503	0.663	0.00121	2.91721
RpS27	4405.6	0.579	0.00124	2.90658
Culd	951.9	0.688	0.00129	2.88941
CG4839	353	-0.841	0.00134	2.8729
Nacalpha	1334.8	0.644	0.00135	2.86967
GCS2alpha	792.3	0.739	0.00139	2.85699
hzg	4473.8	-0.508	0.00166	2.77989
eIF3l	850.4	0.629	0.00167	2.77728
RpL13A	2432.5	0.63	0.00174	2.75945
CG1674	1119.8	-0.753	0.00181	2.74232
Galphaq	4055.8	0.484	0.00197	2.70553
IleRS	444.7	0.748	0.00197	2.70553
eIF3b	1670.6	0.603	0.00204	2.69037
TBC1D16	541.3	0.643	0.00216	2.66555
pAbp	20498.3	0.455	0.0023	2.63827
RpS15Aa	2839.8	0.585	0.00234	2.63078
RpL5	5370.8	0.479	0.00238	2.62342
Gbeta76C	2091.6	0.717	0.00268	2.57187
RpS9	1192.2	0.565	0.00275	2.56067
prage	634.1	-0.71	0.00278	2.55596
ogre	861.6	0.634	0.00287	2.54212
igl	3731	0.592	0.00297	2.52724
RpS3A	7276.5	0.482	0.00297	2.52724
RpL6	2820.3	0.537	0.0031	2.50864
crc	1582.5	0.635	0.00314	2.50307
lncRNA:CR40469	5527.1	0.628	0.00315	2.50169
Gdh	2888.4	0.558	0.00315	2.50169
fabp	1287.4	0.528	0.00341	2.46725
Mpcp1	329.3	-1.099	0.00361	2.44249
Tm1	3964.1	-0.458	0.00388	2.41117
Hsc70-5	1217.5	0.656	0.00388	2.41117
Fie	898.1	0.683	0.00388	2.41117
l(1)G0320	1785.2	0.582	0.00388	2.41117
flw	5121.9	0.501	0.00389	2.41005
RpS7	6722	0.547	0.00396	2.4023
RpL37A	906.8	0.625	0.00446	2.35067
RpS27A	2936.2	0.539	0.00449	2.34775
Unc-76	2649	0.519	0.00449	2.34775
pros	57952	0.422	0.00463	2.33442
RpS19a	1328	0.548	0.00486	2.31336
snRNA:7SK	1423	0.744	0.00497	2.30364
Ms	452.6	0.709	0.00497	2.30364
CG17739	1054.2	0.52	0.00515	2.28819
RpS3	6858.4	0.482	0.0054	2.26761
Mo25	549.2	0.592	0.00571	2.24336
CG9132	877.9	0.631	0.00571	2.24336
peb	697.3	-0.573	0.00577	2.23882
CG5945	708.8	0.624	0.00601	2.22113
bic	3029.5	0.476	0.00674	2.17134
RpS18	2493.2	0.525	0.00674	2.17134
Hsp60A	430.2	0.673	0.00679	2.16813
Rab3-GAP	279.9	-0.731	0.00681	2.16685
flfl	3583.3	0.419	0.00681	2.16685
CG4631	844.9	-0.59	0.00688	2.16241
t	1072.4	0.603	0.00702	2.15366
Drat	1645.4	0.526	0.00703	2.15304
RpL26	1370.9	0.579	0.00706	2.1512
Cpr49Ag	510.9	0.685	0.00761	2.11862
CG42369	376.1	0.751	0.00787	2.10403
RpL24	1918.9	0.497	0.00787	2.10403
bnb	2049.5	0.47	0.0081	2.09151
RpL11	1681.8	0.496	0.00819	2.08672
CG8701	412.1	-0.782	0.00894	2.04866
RpL32	1790.3	0.56	0.00923	2.0348
TotC	253.7	-0.855	0.00923	2.0348
Pp1-87B	1936.1	0.471	0.00923	2.0348
RpL14	1755.9	0.498	0.0096	2.01773
Rh5	318	0.659	0.01002	1.99913
eys	7987.4	0.505	0.01024	1.9897
eEF2	7215.6	0.447	0.01024	1.9897
CG14440	779.4	0.538	0.01024	1.9897
vsg	3981	0.405	0.01024	1.9897
RpS8	5056.7	0.444	0.01024	1.9897
Smox	1337.2	0.478	0.01024	1.9897
Plp	3733.5	-0.525	0.01024	1.9897
CG5758	1606.7	0.459	0.01024	1.9897
Kap-alpha1	513.2	0.59	0.01027	1.98843
CG44245	1114.2	-0.589	0.01029	1.98758
RpL36A	976.5	0.6	0.01042	1.98213
CG43897	6372.9	-0.59	0.01052	1.97798
Prat2	743.7	-0.693	0.01054	1.97716
Fhos	1164.1	-0.479	0.01063	1.97347
CG2258	1984.7	0.473	0.01087	1.96377
Scm	814.4	0.508	0.01089	1.96297
wkd	755.3	0.507	0.01095	1.96059
NaPi-III	4154.8	0.397	0.011	1.95861
RpS30	2277.1	0.511	0.011	1.95861
daw	829.8	0.52	0.01119	1.95117
Gpo1	917.5	-0.53	0.01121	1.95039
CycG	11872.7	0.373	0.01121	1.95039
ymp	431.5	-0.574	0.01169	1.93219
Gld2	361	-0.652	0.01199	1.92118
alphaSnap	1522.8	0.535	0.01208	1.91793
ry	416.9	-0.589	0.01241	1.90623
Arr1	5659.3	0.495	0.01255	1.90136
lncRNA:CR43459	8998	-0.428	0.01345	1.87128
AhcyL1	774.9	0.504	0.01381	1.85981
Usp7	1762.1	0.445	0.01423	1.8468
CG31030	884.3	0.647	0.01514	1.81987
lncRNA:CR42862	86827.9	-0.417	0.01518	1.81873
RpL34b	520.6	0.587	0.01588	1.79915
Rbp1-like	7164.8	-0.484	0.01624	1.78941
Tsf1	1512.4	0.597	0.01624	1.78941
Cpn	4150.3	0.565	0.01624	1.78941
Mnn1	3120.5	0.476	0.01624	1.78941
Aef1	1443.4	0.44	0.01624	1.78941
PIP82	1615.8	0.444	0.01624	1.78941
fne	10155.9	0.384	0.01677	1.77547
CG15096	463.9	0.571	0.01716	1.76548
RpS17	1570.6	0.458	0.01723	1.76371
RpS24	1304.1	0.511	0.0186	1.73049
Ubc6	2468.5	0.43	0.01866	1.72909
slf	881	0.518	0.01916	1.7176
eIF1A	1612	0.508	0.01934	1.71354
eEF1gamma	3187.2	0.517	0.02004	1.6981
GstS1	2196.9	-0.942	0.02008	1.69724
sn	1294.3	0.487	0.02061	1.68592
qkr54B	1829.6	0.418	0.0207	1.68403
VhaAC39-1	747.3	0.504	0.02083	1.68131
Pal2	2083.6	0.508	0.02146	1.66837
eIF4EHP	6092.2	0.39	0.02151	1.66736
Galphao	10114.4	0.378	0.02177	1.66214
CG4842	264.3	0.597	0.02305	1.63733
CG5028	1629.5	0.46	0.02356	1.62782
RpL31	2677.7	0.446	0.02393	1.62106
sNPF	1020.3	0.5	0.02482	1.6052
nrv2	2701.5	0.493	0.02497	1.60258
CG43340	18695.5	0.368	0.02539	1.59534
qkr58E-2	547.9	0.507	0.02539	1.59534
Rab3	5020	0.458	0.02555	1.59261
scrt	13838.8	0.389	0.02612	1.58303
RSG7	2032.9	0.422	0.02612	1.58303
RpL10Ab	1434.3	0.452	0.0272	1.56543
GstE12	743.5	0.477	0.02736	1.56288
Ctr9	353.5	0.55	0.0289	1.5391
Sec22	532.8	0.506	0.02893	1.53865
FASN1	7690.1	0.431	0.02913	1.53566
Lztr1	730	0.462	0.02932	1.53284
bru1	2431.3	-0.362	0.02951	1.53003
CG13685	832	0.462	0.02951	1.53003
Tsp42Ej	1215.5	0.454	0.03118	1.50612
CG8726	1366.6	0.405	0.03121	1.50571
CG31191	1010.5	0.465	0.03138	1.50335
CNBP	3230.3	0.425	0.03152	1.50141
capt	701.4	-0.476	0.03197	1.49526
yuri	449	-0.531	0.03232	1.49053
Atx2	2668.8	0.363	0.0325	1.48812
Lap1	1375.5	0.406	0.03282	1.48386
PTP-ER	1527.9	0.393	0.0329	1.4828
chp	8850.8	0.459	0.03469	1.4598
bnl	580.5	-0.523	0.03544	1.45051
CG34351	1350.8	0.429	0.03544	1.45051
Chd64	2199.6	0.397	0.03544	1.45051
Syn2	1179	0.4	0.037	1.4318
Snap25	3287.8	0.372	0.03809	1.41919
CG14995	2282.7	-0.435	0.03809	1.41919
Yp3	15739.8	0.733	0.03809	1.41919
Cds	1463.1	0.46	0.04095	1.38775
Hrb27C	13588.1	0.327	0.04095	1.38775
Pisd	297.4	0.501	0.04132	1.38384
CG32795	381.9	-0.525	0.04167	1.38018
RpL18	1214.1	0.41	0.04192	1.37758
Rab32	2124.2	0.413	0.04199	1.37685
CG15201	351.2	0.492	0.04257	1.3709
CanA-14F	5488.3	0.325	0.04265	1.37008
CG43901	3342	0.377	0.04265	1.37008
Cbp53E	4649.1	0.482	0.04265	1.37008
CG42258	1386	0.38	0.04556	1.34142
Hpd	616.1	-0.524	0.04556	1.34142
ltl	950.1	0.4	0.04556	1.34142
Su(dx)	741.1	0.407	0.04556	1.34142
14-3-3epsilon	7715.9	0.333	0.04556	1.34142
kek4	685.8	0.487	0.04556	1.34142
f-cup	957.4	0.405	0.04556	1.34142
RpS11	1818.8	0.401	0.04556	1.34142
CG14989	14730.4	0.393	0.04645	1.33301
CG40160	504.1	-0.446	0.0465	1.33255
asRNA:CR45804	590.3	-0.508	0.04922	1.30786
RpL8	1901.9	0.42	0.04935	1.30671
Ubqn	1244.7	0.377	0.04935	1.30671
sta	1598.2	0.465	0.05018	1.29947
drongo	2652.2	0.357	0.05092	1.29311
Ldsdh1	433.1	0.52	0.05102	1.29226
CG15356	650.4	0.44	0.05167	1.28676
Pde8	2135.5	-0.354	0.05167	1.28676
CG5953	816.5	-0.467	0.05188	1.285
CG1561	2645.2	0.449	0.05219	1.28241
Irk2	505.9	0.444	0.05287	1.27679
futsch	22308	0.353	0.05406	1.26712
CG8155	387.4	0.448	0.05487	1.26067
CG12091	554.9	0.453	0.05502	1.25948
CG5810	348.2	-0.457	0.05516	1.25838
Ipp	463.5	0.466	0.05575	1.25376
Tpst	1055.9	0.395	0.05575	1.25376
Rh6	1989.4	0.407	0.05643	1.24849
CG40498	2399.8	0.363	0.05643	1.24849
CG42788	1877.6	0.347	0.05643	1.24849
Yp1	25282.9	0.614	0.05652	1.2478
Zasp67	292.8	-0.476	0.05755	1.23995
Tnpo	2292	0.316	0.05834	1.23403
CG31221	11581.6	0.333	0.05839	1.23366
Mcr	1396.7	0.351	0.0586	1.2321
lncRNA:CR34335	2167.6	0.422	0.06038	1.21911
RpS12	3735.9	0.402	0.06099	1.21474
Herc4	1063.3	0.38	0.06108	1.2141
Cht10	260.7	-0.458	0.06108	1.2141
awd	553.5	0.441	0.06108	1.2141
nocte	4512	0.337	0.06144	1.21155
RpL10	4187.2	0.378	0.06232	1.20537
CG15628	1580.1	0.358	0.06397	1.19402
CG9281	1787.8	0.331	0.06505	1.18675
CG4168	1413.6	0.389	0.06549	1.18383
goe	648	0.405	0.0671	1.17328
Trx-2	448.5	0.449	0.0671	1.17328
ckn	1452.5	0.368	0.0671	1.17328
LpR1	1492.7	-0.358	0.06777	1.16896
Rh2	1498.3	0.416	0.06807	1.16704
tapas	1431.5	-0.339	0.06873	1.16285
bsf	255.7	0.464	0.06873	1.16285
Parp	2849.9	-0.332	0.06873	1.16285
jef	4386.4	0.36	0.06888	1.16191
BicD	1717.6	0.321	0.06888	1.16191
CG33521	763.5	-0.438	0.06961	1.15733
kat80	691.3	-0.377	0.06962	1.15727
Obp19d	926.8	0.479	0.06997	1.15509
VhaPPA1-1	481	0.411	0.07008	1.15441
pr	1001.5	0.42	0.07072	1.15046
CG16711	1374.8	0.378	0.07184	1.14363
AstC	270.7	0.44	0.07206	1.14231
Ccm3	643.5	0.391	0.07396	1.131
CG31538	580.4	-0.438	0.07434	1.12878
Ktl	1963.2	0.419	0.07618	1.11816
CG7888	665.9	0.376	0.07629	1.11753
S	1694.1	0.322	0.07755	1.11042
Appl	12486.6	0.344	0.07755	1.11042
CG42450	6274.9	0.305	0.07779	1.10908
CG31706	277.7	0.464	0.07812	1.10724
CG6870	297.5	0.441	0.07812	1.10724
CG17193	609.3	0.416	0.07863	1.10441
CG17321	562.3	0.41	0.0791	1.10182
Thor	1986.3	-0.429	0.0791	1.10182
SNF4Agamma	3007.8	-0.309	0.0791	1.10182
Spn88Ea	330.2	0.466	0.07971	1.09849
mt:lrRNA	851490	-0.382	0.08039	1.0948
RpL15	3053.4	0.346	0.08039	1.0948
Mkk4	1336.1	0.357	0.08039	1.0948
HPS4	735.7	0.388	0.08087	1.09221
Nmdmc	417.8	-0.475	0.08139	1.08943
Pka-C1	9351.7	0.274	0.08139	1.08943
Oda	5524	0.316	0.08242	1.08397
Ttd14	2730.8	0.347	0.08256	1.08323
kek6	1557.9	0.35	0.08344	1.07863
Gabat	568.4	0.429	0.08384	1.07655
CG15186	610.4	-0.38	0.08388	1.07634
Rchy1	328.3	0.41	0.08464	1.07242
jdp	3067.1	0.392	0.08559	1.06758
bmm	1271.1	-0.441	0.08559	1.06758
sqa	252	-0.439	0.0866	1.06248
Droj2	1719.4	0.327	0.0888	1.05159
Hsc70-4	6843.4	0.359	0.09058	1.04297
fok	2459.1	-0.317	0.09274	1.03273
Chchd2	715.9	0.342	0.09291	1.03194
CG12605	7900	0.303	0.09291	1.03194
Karybeta3	2107.9	0.313	0.09291	1.03194
beat-VII	1738	0.365	0.0933	1.03012
tud	6836.1	0.278	0.09422	1.02586
Hsc70-3	2975.2	0.355	0.09454	1.02438
dtn	4518.3	0.303	0.09454	1.02438
ced-6	1417.1	0.34	0.09454	1.02438
inaD	958	0.386	0.09886	1.00498
RpL17	1224.4	0.341	0.09886	1.00498
CG14591	1091.7	0.322	0.09886	1.00498
Gapdh1	2018.2	-0.37	0.1001	0.999566
Lmpt	4621	-0.321	0.1001	0.999566
CG32700	1100.6	0.33	0.10024	0.998959
nrv1	855.9	0.365	0.10203	0.991272
sinu	560.2	0.362	0.1022	0.990549
RpS4	2585.5	0.32	0.1026	0.988853
Pask	292.3	0.409	0.10354	0.984892
CG3088	658.3	0.428	0.10419	0.982174
UQCR-11	292.6	-0.405	0.10419	0.982174
Gbeta13F	6826.5	0.268	0.1056	0.976336
CG32450	279.2	-0.395	0.10575	0.97572
RpLP2	1176.3	0.337	0.10653	0.972528
ITP	1437.2	0.298	0.1068	0.971429
Syt4	2976.9	0.336	0.1068	0.971429
Sap47	18570	0.289	0.10957	0.960308
CG13631	904.2	0.364	0.11051	0.956598
Hrs	365.7	0.373	0.11061	0.956206
Aps	3737.3	0.283	0.11169	0.951986
l(1)G0289	2887.1	0.309	0.11204	0.950627
CG1137	268.2	-0.402	0.11215	0.950201
Inos	540.9	0.392	0.11234	0.949466
CG12662	554.6	-0.383	0.11234	0.949466
Lis-1	2127.6	0.281	0.11234	0.949466
Cam	44506.5	0.31	0.11234	0.949466
CG31650	396.6	0.378	0.1127	0.948076
VAChT	12077.6	0.285	0.1131	0.946537
SPoCk	2897	0.317	0.1132	0.946154
Rtnl1	2909.6	0.312	0.11386	0.943629
Dp	505.7	0.345	0.11494	0.939529
Dop2R	2063.8	0.33	0.11544	0.937644
PNUTS	2134.8	-0.285	0.11573	0.936554
cindr	1807.7	0.311	0.11573	0.936554
RpL21	1841.1	0.301	0.11689	0.932223
Arc1	6144.1	0.407	0.11689	0.932223
lncRNA:CR45910	742.1	-0.344	0.11748	0.930036
Dh44	413.2	0.369	0.11764	0.929445
Rilpl	2644.1	0.263	0.11878	0.925257
Idgf4	1594.8	0.371	0.11953	0.922523
Clc	295.7	0.376	0.11978	0.921616
Uev1A	1335.9	0.326	0.12075	0.918113
CG12116	590.7	0.399	0.12165	0.914888
unc-104	14658	0.28	0.12165	0.914888
CG1722	303	-0.365	0.12225	0.912751
CG11030	788.2	0.33	0.12228	0.912645
CG1673	1210.5	-0.379	0.12433	0.905424
Sac1	409.8	0.383	0.12848	0.891164
RpS10b	700.9	0.337	0.12913	0.888973
miple1	2928.9	0.294	0.12913	0.888973
NetB	1943.3	0.323	0.13013	0.885623
axo	1063.6	0.306	0.13013	0.885623
l(3)L1231	5630.1	0.278	0.13013	0.885623
CG6123	1379.8	0.305	0.13068	0.883791
RhoGDI	3394.5	0.262	0.13068	0.883791
MICAL-like	817.5	0.31	0.13092	0.882994
pix	815.9	0.32	0.13117	0.882165
CG41378	467.2	0.347	0.13488	0.870052
CG4853	795.2	0.319	0.13488	0.870052
Agpat1	894.2	0.32	0.13582	0.867036
AspRS-m	329.7	0.348	0.13582	0.867036
CG9380	1132.9	-0.338	0.13613	0.866046
Rack1	2114.5	0.331	0.13637	0.865281
chrb	9521.8	0.283	0.13637	0.865281
l(3)neo38	4193.5	0.252	0.13637	0.865281
Act5C	5088.4	0.319	0.13637	0.865281
Ppcs	886.5	0.308	0.13803	0.860027
CG1737	409.6	0.376	0.13842	0.858801
nAChRalpha6	10700.9	-0.27	0.14005	0.853717
Rbp9	12861.6	0.266	0.14052	0.852262
exd	1092	0.309	0.14073	0.851613
CG4364	639.7	0.337	0.14224	0.846978
ThrRS	301.6	0.349	0.14277	0.845363
pico	1668.4	0.28	0.14277	0.845363
apolpp	55300.8	0.301	0.14277	0.845363
amon	1599.6	0.308	0.14277	0.845363
CG3955	325.7	0.353	0.14277	0.845363
trc	666.4	0.323	0.14385	0.84209
Synj	1033.8	0.294	0.14385	0.84209
CG12316	423.4	0.331	0.14416	0.841155
CG8468	1207.2	-0.322	0.14416	0.841155
Pof	285.6	-0.379	0.1444	0.840433
wdb	10779.2	0.236	0.1444	0.840433
Teh4	800.1	-0.34	0.1451	0.838333
XNP	704.2	0.333	0.14555	0.836988
Actn	1319	-0.352	0.14573	0.836451
CG17841	1530.8	0.298	0.14791	0.830002
CG33229	3765.6	-0.254	0.15077	0.821685
RpL12	1746.4	0.332	0.15078	0.821656
CG14661	329.8	0.366	0.15078	0.821656
qkr58E-1	1133.2	-0.315	0.15078	0.821656
CG2202	314	0.352	0.15078	0.821656
CG11857	324	0.35	0.15078	0.821656
CG5890	1370.5	0.305	0.15078	0.821656
Rel	1671.9	-0.334	0.15078	0.821656
ninaB	365.8	0.356	0.15264	0.816332
Lim1	398.6	0.328	0.15315	0.814883
pum	11562.8	0.247	0.15343	0.81409
Act88F	714.9	-0.233	0.15414	0.812085
CR40450	297.8	-0.364	0.15414	0.812085
sm	22348.5	0.237	0.15486	0.810061
CG8329	940.9	0.336	0.15486	0.810061
csw	6906.5	0.24	0.15741	0.802968
CanB	419.2	0.332	0.15741	0.802968
Cubn	264.6	-0.352	0.16043	0.794714
Fbp1	261.1	-0.271	0.16043	0.794714
CG9747	298.6	0.346	0.16098	0.793228
mfrn	1077.3	0.271	0.16254	0.78904
NFAT	7050.6	-0.271	0.16254	0.78904
CG12194	334.2	0.338	0.16268	0.788666
svr	2176.2	0.257	0.16491	0.782753
EndoA	6052.3	0.25	0.16549	0.781228
Idh3b	1246.6	0.272	0.1656	0.78094
CG11000	6581.2	0.229	0.1656	0.78094
CG32137	566.6	-0.297	0.16605	0.779761
VhaSFD	1579.1	-0.253	0.16632	0.779056
CG8343	1199.3	0.327	0.16797	0.774768
Fs	313.5	-0.332	0.16797	0.774768
jar	2165	-0.257	0.16874	0.772782
Ssdp	1978.1	0.253	0.17044	0.768428
CG2269	2679.1	0.277	0.17045	0.768403
dbr	1315.2	-0.274	0.17045	0.768403
Ork1	315.4	0.333	0.17187	0.7648
Lsd-1	307.9	0.339	0.1737	0.7602
Ubr3	2178.7	0.253	0.1747	0.757707
HEATR2	728.6	-0.301	0.17485	0.757334
path	2166.6	0.25	0.17517	0.75654
VhaAC45	1611.4	0.265	0.17678	0.752567
Rop	909.6	0.327	0.17756	0.750655
Helz	3074.4	0.252	0.17756	0.750655
dysc	13174.3	-0.227	0.17756	0.750655
CG3257	893.6	0.28	0.17756	0.750655
Lsd-2	5334.8	0.273	0.17756	0.750655
Gpdh1	2958.6	-0.273	0.1778	0.750068
Arpc1	277.7	0.336	0.17871	0.747851
cbt	2038.6	0.321	0.17871	0.747851
gol	2156.2	-0.258	0.17871	0.747851
Samuel	912.7	-0.267	0.17899	0.747171
CG7781	2307.7	0.317	0.17957	0.745766
CG34134	380.4	0.317	0.17982	0.745162
phyl	371.8	0.323	0.18012	0.744438
CG3618	457.2	0.321	0.18012	0.744438
Hml	1223.6	0.315	0.18049	0.743547
cyst	886	0.263	0.18089	0.742585
CG12236	754.2	0.281	0.18306	0.737407
CG31638	413.5	0.303	0.18353	0.736293
Ndfip	785.4	0.27	0.18551	0.731633
Ptpmeg2	3743.9	0.235	0.18655	0.729205
InR	4674.9	-0.282	0.18685	0.728507
Dd	427.8	0.31	0.18818	0.725427
KdelR	565.6	0.286	0.19012	0.720972
brat	4345	0.252	0.19366	0.71296
Pu	3585.2	0.315	0.19431	0.711505
capu	776.3	-0.271	0.19513	0.709676
Lst	836.7	-0.311	0.19533	0.709231
Dsp1	3041.8	0.235	0.19543	0.709009
Frq1	5962.9	0.236	0.19577	0.708254
RpS5a	1604.1	0.26	0.19664	0.706328
Gpdh3	710.4	-0.323	0.197	0.705534
Epac	4660.4	0.259	0.19943	0.70021
spidey	470.9	0.297	0.19945	0.700166
mub	28037.6	0.209	0.19953	0.699992
eIF3m	651.6	0.295	0.19959	0.699861
7B2	554.1	0.294	0.20054	0.697799
oys	1343.5	0.247	0.2006	0.697669
Inx2	1630.8	0.281	0.2006	0.697669
CRMP	1412.6	-0.261	0.2006	0.697669
Doa	8376.2	-0.223	0.20069	0.697474
Ca-alpha1T	16289.1	-0.237	0.20069	0.697474
jim	22968.1	0.24	0.20069	0.697474
CG33978	2415	-0.244	0.20097	0.696869
eIF4H1	1812.5	0.246	0.20097	0.696869
Spn	5676.1	0.224	0.20148	0.695768
dlp	737.8	0.277	0.20173	0.69523
CG9467	631.4	0.276	0.20174	0.695208
Jabba	468.5	0.321	0.20241	0.693768
RpL27A	1087.7	0.302	0.20241	0.693768
Deaf1	1159	0.254	0.20307	0.692354
Hers	5114.7	0.232	0.20307	0.692354
Moe	2875	0.245	0.20307	0.692354
Rab35	1117.6	0.265	0.20307	0.692354
CG12769	1721.8	0.244	0.20472	0.68884
CG8765	314.4	0.308	0.20472	0.68884
Baldspot	1682.7	0.245	0.20472	0.68884
CG10948	1438.4	-0.252	0.20472	0.68884
RpS14b	269.1	0.306	0.20472	0.68884
pyd	7519.3	0.217	0.20495	0.688352
CG41099	1621	0.258	0.20499	0.688267
RpS25	1966.3	0.268	0.20499	0.688267
Drak	1278.6	0.242	0.20506	0.688119
Eps-15	1447.7	0.253	0.20506	0.688119
CG7332	1159.4	0.243	0.20643	0.685227
CG41520	797.6	-0.286	0.20643	0.685227
Glt	1089.8	0.311	0.2083	0.681311
Ddc	1569.4	-0.241	0.20928	0.679272
Pc	352.4	0.306	0.20938	0.679065
CG3744	492.3	0.275	0.20938	0.679065
RpL39	876	0.289	0.20938	0.679065
Ggamma30A	57491.1	0.237	0.20986	0.67807
GATAd	1358.4	0.241	0.21107	0.675573
Ulp1	1709.7	0.241	0.21161	0.674464
eIF3h	617.1	0.267	0.21182	0.674033
Spn77Ba	276.8	0.31	0.21182	0.674033
Dgkepsilon	354.9	0.299	0.21265	0.672335
eRF3	882.1	0.277	0.21399	0.669607
CG11399	779.3	0.255	0.21399	0.669607
eIF1	528.8	0.298	0.21399	0.669607
Syngr	2122.9	0.287	0.21399	0.669607
Rbcn-3B	1484.4	0.255	0.21399	0.669607
Uggt	538.5	0.276	0.21646	0.664622
AdipoR	2672.3	0.221	0.217	0.66354
CG31523	2480.8	-0.233	0.218	0.661544
chic	3750.2	0.245	0.218	0.661544
Apc	2232.4	0.231	0.218	0.661544
CG2918	563.4	0.295	0.21816	0.661225
MsrA	384.8	0.31	0.21955	0.658467
Eip63F-1	1023.6	0.249	0.21955	0.658467
Scp1	737.8	-0.299	0.21964	0.658289
CG42346	1678.1	0.246	0.21978	0.658012
Cmpk	307.6	0.296	0.21978	0.658012
Madm	390.5	0.278	0.21978	0.658012
Tom40	688	0.265	0.21978	0.658012
CG14762	6315.7	0.236	0.2231	0.6515
Csp	3331.4	0.239	0.22317	0.651364
CG6024	2592.3	0.243	0.22317	0.651364
CG10011	1835.1	0.23	0.22328	0.65115
CG10433	3243.5	0.246	0.2236	0.650528
Ent3	644.1	0.279	0.22407	0.649616
egl	1179.5	0.256	0.22407	0.649616
lute	971.4	0.248	0.22421	0.649345
ine	338.5	0.288	0.22503	0.64776
CG42699	395	0.275	0.22518	0.64747
qvr	21414.4	0.231	0.22603	0.645834
Ugt316A1	297	0.289	0.22663	0.644683
Rph	343.3	-0.28	0.22711	0.643764
CG11267	263.2	0.289	0.22773	0.64258
CG31808	3627.5	0.266	0.22863	0.640867
CG5466	265.8	0.286	0.22954	0.639142
Prps	5477.4	-0.26	0.22958	0.639066
Vha13	437.2	0.291	0.22963	0.638971
AOX1	312.7	-0.297	0.23048	0.637367
Yp2	8208.9	0.258	0.23048	0.637367
comt	1027.6	0.283	0.23048	0.637367
CG4661	280.8	-0.294	0.23244	0.633689
Ca-Ma2d	708.7	-0.269	0.23244	0.633689
CG31211	3110.6	-0.234	0.23249	0.633596
Vha68-1	1877.9	0.275	0.23324	0.632197
tral	2952.6	0.221	0.23327	0.632141
CG12672	282.9	-0.291	0.23327	0.632141
Sos	451.5	0.273	0.23332	0.632048
CG1636	579	0.284	0.23424	0.630339
CG5966	520.7	-0.298	0.23429	0.630246
beta-Spec	4328.3	0.218	0.23429	0.630246
Pdcd4	1547.7	0.243	0.23429	0.630246
Syt12	830.7	0.249	0.23432	0.630191
CG44247	2657.6	-0.222	0.2358	0.627456
put	806.5	0.247	0.2358	0.627456
rgr	315.2	0.286	0.23657	0.62604
Pdfr	1128.8	-0.269	0.23778	0.623825
lva	1713.9	0.223	0.23932	0.621021
gukh	345.6	-0.272	0.23976	0.620223
aqz	42209.4	0.215	0.23978	0.620187
CG9813	1963.5	0.258	0.23992	0.619934
Tif-IA	355.5	0.269	0.24061	0.618686
Capr	582.6	0.251	0.24061	0.618686
Obp57c	353.5	0.283	0.24061	0.618686
larp	10531.4	0.22	0.24182	0.616508
Ip259	548.3	0.275	0.24182	0.616508
PhKgamma	2223.5	-0.224	0.24182	0.616508
Rab5	2848.9	0.211	0.24182	0.616508
Sdc	5381.3	0.215	0.24182	0.616508
Drep2	2018.5	0.225	0.24353	0.613448
trpl	3199.8	-0.255	0.24432	0.612041
prtp	294.5	0.28	0.24799	0.605566
CG13895	289	0.279	0.24851	0.604656
nAChRalpha7	10703.4	-0.211	0.24851	0.604656
CG3376	730	-0.273	0.24915	0.603539
CG32333	607.3	0.254	0.24917	0.603504
w-cup	745.8	-0.227	0.24917	0.603504
Invadolysin	1240.9	0.248	0.24917	0.603504
CG3308	2602.9	0.249	0.24917	0.603504
CkIalpha	2597.2	0.242	0.25009	0.601904
nrm	9568.7	-0.203	0.25043	0.601314
CG16974	2673.7	0.238	0.25087	0.600551
Acn	2382.7	-0.23	0.25109	0.600171
roq	943.8	0.236	0.25188	0.598806
CG6218	258.7	0.28	0.25194	0.598703
CG12024	737.3	0.237	0.25211	0.59841
Usf	774.1	0.253	0.25243	0.597859
CG6983	1056.5	0.281	0.25267	0.597446
brwl	309.1	-0.267	0.25644	0.591014
Rab1	1090.3	0.226	0.25899	0.586717
Mhc	11524.6	-0.268	0.25931	0.586181
arm	1758.6	0.219	0.25933	0.586147
Mdh1	746.9	0.262	0.26167	0.582246
TotA	1502.3	-0.27	0.26231	0.581185
FASN3	641.9	-0.229	0.26567	0.575657
PEK	466.3	0.256	0.26674	0.573912
Fum1	708.8	-0.244	0.26678	0.573847
moody	726.6	0.23	0.26846	0.57112
CG13868	3539.6	-0.22	0.269	0.570248
CG6044	546.5	0.258	0.26959	0.569296
vib	2040.7	0.206	0.27015	0.568395
Jafrac1	648	0.271	0.27015	0.568395
teq	2032.6	0.21	0.27015	0.568395
CenG1A	1194.3	-0.223	0.27066	0.567576
TBC1D23	422.7	0.252	0.2738	0.562567
CG6733	370.9	-0.249	0.27445	0.561537
NK7.1	1412	-0.212	0.27571	0.559547
pre-rRNA:CR45856	11625.6	-0.27	0.27776	0.55633
lost	3115.9	0.236	0.27776	0.55633
Myo81F	949.5	-0.244	0.28015	0.552609
Pkc53E	4819.1	0.201	0.28015	0.552609
CG32647	4954.9	0.198	0.28036	0.552284
Stacl	11590.2	-0.19	0.28339	0.547615
Picot	896.3	0.235	0.28414	0.546468
CG13893	327.3	-0.26	0.28414	0.546468
Larp4B	6534.1	0.2	0.28414	0.546468
mxt	1687.4	0.212	0.28574	0.544029
ZC3H3	259.8	-0.265	0.28574	0.544029
CG40191	1119.4	0.238	0.28671	0.542557
rtp	1178.5	0.241	0.28733	0.541619
Mad	684.6	0.231	0.29044	0.536944
fid	1252.9	0.235	0.29044	0.536944
mfas	732.9	-0.24	0.29044	0.536944
KCNQ	664.4	-0.247	0.29285	0.533355
RpL23	714.6	0.24	0.29354	0.532333
Fs(2)Ket	4411	0.206	0.29354	0.532333
Mical	4233.3	-0.207	0.29354	0.532333
Cda5	5261.4	-0.233	0.2953	0.529737
zld	1053.6	0.229	0.29627	0.528312
LTV1	983.3	0.247	0.29823	0.525449
CG14629	271.5	0.263	0.30008	0.522763
Upf1	457.8	0.237	0.30084	0.521664
alpha-Est9	1003.4	0.222	0.30098	0.521462
ATP6AP2	457.3	0.241	0.30098	0.521462
lncRNA:CR43836	487.7	-0.235	0.30111	0.521275
Ugt49B1	272.9	-0.259	0.30124	0.521087
CG4669	473.3	-0.248	0.30187	0.52018
Snx3	301.5	0.256	0.30187	0.52018
CG9775	1480.5	-0.2	0.3037	0.517555
OtopLc	1782.6	0.212	0.30466	0.516185
CG13995	976.7	0.227	0.30547	0.515031
Act79B	479.7	-0.185	0.30547	0.515031
lncRNA:CR43334	1951.7	-0.228	0.30547	0.515031
CG4911	3911.3	0.204	0.30547	0.515031
mute	380.6	0.242	0.30547	0.515031
RpL35A	857.7	0.233	0.30547	0.515031
GAPcenA	469.5	0.235	0.30547	0.515031
Zip99C	379.5	-0.251	0.30547	0.515031
CG3625	486.3	0.229	0.30547	0.515031
CG10237	302.1	0.254	0.30547	0.515031
Pde6	2028.3	0.202	0.30547	0.515031
chn	4123	0.196	0.30547	0.515031
Arf51F	1091.2	0.228	0.30547	0.515031
CG14024	410.9	0.241	0.30547	0.515031
CG5455	1127	-0.225	0.30765	0.511943
RpII215	1025.3	0.208	0.30785	0.511661
sau	1006.9	0.212	0.30944	0.509424
fwe	3730.6	0.213	0.31025	0.508288
Cyp6w1	321.2	0.25	0.31025	0.508288
CG1640	964.5	0.214	0.31025	0.508288
inaC	1301.9	0.225	0.31025	0.508288
CG31751	606.6	0.227	0.31046	0.507994
NUCB1	571.9	0.242	0.31145	0.506612
CG42240	844.1	-0.223	0.31145	0.506612
Nipsnap	541.6	0.235	0.31145	0.506612
CG15894	1322.6	0.203	0.31208	0.505734
Vinc	460.8	-0.239	0.31334	0.503984
CG3061	511.6	0.232	0.31338	0.503929
Eaf	1389.3	0.2	0.31382	0.503319
tant	408.2	-0.236	0.31412	0.502904
olf413	3382.4	0.192	0.31539	0.501152
l(2)41Ab	404.1	-0.245	0.31784	0.497791
lncRNA:CR33963	709.4	-0.247	0.31784	0.497791
Nuak1	2097.5	-0.188	0.3185	0.496891
RpL29	1058.2	0.234	0.31855	0.496822
CCT2	505	0.238	0.31924	0.495883
vvl	1443.1	0.201	0.31935	0.495733
Gbs-70E	3858.9	0.202	0.31935	0.495733
sina	782.1	0.221	0.31945	0.495597
RpL3	4248.3	0.228	0.32072	0.493874
CG9636	1471.9	0.2	0.32072	0.493874
Sod1	455.5	0.238	0.32093	0.49359
Tim17b1	392	-0.245	0.32242	0.491578
Sytbeta	666.2	0.212	0.32242	0.491578
PRL-1	608.4	-0.212	0.32242	0.491578
Tgi	354.8	-0.231	0.32245	0.491538
CG46280	510.5	0.225	0.32245	0.491538
CG43902	1211.5	0.222	0.32266	0.491255
Rbcn-3A	1637.9	0.189	0.32266	0.491255
RpL38	398.6	0.236	0.32315	0.490596
Uba1	1190.7	0.211	0.32402	0.489428
Kul	4256.2	0.198	0.32402	0.489428
SelR	2253.9	0.189	0.32402	0.489428
Smurf	1842.5	0.189	0.32442	0.488892
CG31103	301.6	0.242	0.32442	0.488892
wal	378	0.229	0.32582	0.487022
Sec61alpha	503.5	0.235	0.32582	0.487022
Sec24CD	381.3	0.234	0.32582	0.487022
norpA	26259.8	0.185	0.32691	0.485572
rho	727.3	0.208	0.3272	0.485187
Amun	1374.3	0.211	0.32827	0.483769
Pgant5	2291.6	-0.184	0.33026	0.481144
disp	382.9	0.226	0.33028	0.481118
mt:ND2	2056.7	0.207	0.3307	0.480566
cbs	267.4	-0.237	0.3307	0.480566
Best1	666.3	-0.213	0.3307	0.480566
CD98hc	717.2	0.221	0.33218	0.478627
CG32815	612	0.216	0.33264	0.478026
Evi5	2187.9	0.201	0.33407	0.476163
CG11073	1037.4	-0.206	0.33476	0.475266
CG15177	1988.2	-0.205	0.33687	0.472538
Ranbp16	1284.8	-0.189	0.33687	0.472538
CG1910	788.1	0.212	0.33687	0.472538
Sur-8	1903.3	0.188	0.33709	0.472254
CG8861	939.7	0.224	0.33979	0.468789
Rh7	676.4	-0.217	0.33979	0.468789
CG6770	2565.7	-0.212	0.34187	0.466139
CG31760	1045.1	0.23	0.34322	0.464427
Alas	516.7	0.219	0.34342	0.464174
fipi	770.4	0.205	0.34361	0.463934
CG17816	12103	-0.17	0.34402	0.463416
ap	1307.7	0.198	0.3447	0.462559
sbm	2084.1	0.209	0.34573	0.461263
Unc-115a	1099.7	-0.213	0.34606	0.460849
srl	401.4	0.231	0.34771	0.458783
ND-24	335.9	-0.227	0.34794	0.458496
Df31	955.6	0.201	0.34794	0.458496
foi	1247.2	0.209	0.34794	0.458496
Pdh	3975.9	0.217	0.34802	0.458396
CG45263	7462	-0.183	0.34882	0.457399
temp	312.4	0.235	0.34882	0.457399
mt:ND1	3766.5	0.188	0.34888	0.457324
lncRNA:CR32218	679.6	-0.211	0.34956	0.456478
CG9676	820.1	0.211	0.35002	0.455907
CG8500	2434.2	0.198	0.35015	0.455746
CG42232	1752	0.184	0.35015	0.455746
stas	1083	-0.211	0.35181	0.453692
CG6409	627.4	0.233	0.35232	0.453063
CG3009	567.5	-0.221	0.35232	0.453063
5.8SrRNA-Psi:CR45863	262.3	-0.235	0.35232	0.453063
fend	1144.8	0.206	0.35232	0.453063
PpV	384.9	0.228	0.35232	0.453063
CG31122	673.8	0.205	0.35232	0.453063
Root	274	0.235	0.35232	0.453063
ninaC	14737.3	0.198	0.35232	0.453063
whd	927.8	-0.213	0.35232	0.453063
CG8230	291.2	0.229	0.35232	0.453063
TTLL6A	298.1	-0.234	0.35248	0.452866
Dop1R1	3961.7	0.2	0.35327	0.451893
CG30089	1857.4	0.186	0.35439	0.450519
CG31637	869	0.211	0.3544	0.450506
IRSp53	2358	0.196	0.35486	0.449943
Syx5	350.8	0.221	0.35486	0.449943
alpha-Man-Ib	688.6	0.208	0.35498	0.449796
Gs1	640.5	0.214	0.35505	0.44971
CG42674	2119.3	-0.178	0.35505	0.44971
CG16758	1770.5	-0.224	0.35519	0.449539
2mit	3496.4	0.18	0.35708	0.447234
brm	741.8	0.206	0.35708	0.447234
Rgk2	770.9	0.204	0.35744	0.446797
CAH7	543.9	0.215	0.35862	0.445365
Lrp4	1870.9	0.187	0.35862	0.445365
CG13933	764	0.196	0.35876	0.445196
CG12851	1736.8	0.185	0.3592	0.444664
tun	1789.2	0.183	0.3592	0.444664
Nup358	1137.9	0.209	0.3604	0.443215
rad	3365.5	-0.184	0.36082	0.442709
CG17378	886.7	0.202	0.36082	0.442709
CG11319	5627.3	0.192	0.36137	0.442048
CG30419	817.3	0.209	0.36166	0.4417
Tim17b	457.8	0.211	0.36208	0.441195
Bacc	8699.6	0.17	0.36248	0.440716
Ahcy	278.6	0.229	0.36253	0.440656
CG42797	1249.5	0.187	0.36253	0.440656
MKP-4	301.3	0.217	0.3629	0.440213
RpL24-like	258	0.221	0.3631	0.439974
CG8671	2347.4	-0.171	0.36549	0.437125
Hlc	600.3	0.218	0.36619	0.436294
pzg	559.2	0.205	0.36635	0.436104
Cow	8084.7	0.193	0.36681	0.435559
Ran	1013.6	0.198	0.36838	0.433704
ND-ACP	1032.6	-0.203	0.36907	0.432891
B4	3087.9	0.184	0.37258	0.42878
Crys	1320.6	0.212	0.37332	0.427919
CG5001	271.4	0.224	0.37332	0.427919
CG4230	652.2	0.203	0.37332	0.427919
msl-2	607.9	0.206	0.37339	0.427837
EndoB	541.7	0.202	0.37415	0.426954
CG8229	373.6	0.213	0.37511	0.425841
Coa7	260	0.224	0.37606	0.424743
dpr17	563.2	-0.205	0.37715	0.423486
nAChRalpha4	3591.7	0.174	0.37746	0.423129
Spred	1976.4	0.174	0.37746	0.423129
CG6707	414.1	0.205	0.37746	0.423129
RyR	2180.7	-0.196	0.37746	0.423129
Faf2	594.5	0.199	0.37746	0.423129
emb	892.8	0.184	0.37746	0.423129
Sf3b3	300.2	0.217	0.37746	0.423129
ttv	2215.7	0.183	0.37746	0.423129
CAH13	302.1	-0.217	0.37746	0.423129
cu	546.1	-0.196	0.37831	0.422152
Dif	2113.8	-0.169	0.37877	0.421624
cdc14	1673.4	-0.171	0.3789	0.421475
CG32772	628.1	0.202	0.38003	0.420182
NKCC	288.5	0.214	0.38003	0.420182
CG14562	584.3	0.204	0.38083	0.419269
disco	473.6	0.209	0.38273	0.417107
Flo2	1495.2	0.171	0.386	0.413413
P5CDh1	2067.8	0.188	0.39026	0.408646
Hipk	12043.3	0.159	0.39089	0.407945
dbo	1084.4	0.2	0.39193	0.406791
E2f1	2123.8	0.173	0.39336	0.40521
Snmp1	447.9	-0.208	0.3942	0.404283
loqs	430.4	0.197	0.39527	0.403106
CG13937	674.1	0.189	0.39583	0.402491
spz	415.2	0.207	0.39598	0.402327
Ets98B	475.4	-0.198	0.39619	0.402096
Gyg	2173.5	-0.187	0.39792	0.400204
bif	3856	0.163	0.39796	0.400161
PRAS40	566.1	-0.196	0.39856	0.399506
Gmap	388.6	-0.199	0.39906	0.398962
AP-1-2beta	275.5	0.208	0.39911	0.398907
Mob2	12399	0.158	0.39911	0.398907
Mob4	563.2	0.199	0.39911	0.398907
wap	843.5	0.19	0.39911	0.398907
List	391.8	-0.197	0.39911	0.398907
Ucp4A	298.4	0.206	0.40105	0.396801
RpL34a	369.8	0.208	0.40121	0.396628
Pld	266.3	-0.209	0.40182	0.395968
mt:CoII	5223.7	0.184	0.40205	0.39572
CG1814	298.7	0.205	0.40246	0.395277
Ca-alpha1D	7690.5	-0.16	0.40275	0.394964
CG15760	646.3	0.185	0.40308	0.394609
sky	1298.4	-0.175	0.40308	0.394609
CG13375	1353.6	0.191	0.40308	0.394609
DOR	2529.4	0.175	0.40708	0.39032
CG11638	342.1	0.203	0.40708	0.39032
Ge-1	423.8	0.196	0.40791	0.389436
Ire1	774.4	0.18	0.40828	0.389042
mts	1757.1	0.188	0.41022	0.386983
CG43324	293.3	0.21	0.41161	0.385514
simj	1732.5	0.175	0.41165	0.385472
Ntan1	284	0.204	0.41176	0.385356
Eaat1	2046.6	0.19	0.41176	0.385356
Eaat2	2745.5	-0.174	0.41271	0.384355
CG11357	568.2	0.19	0.41509	0.381858
msk	748.8	0.2	0.4153	0.381638
Apoltp	3693.5	0.179	0.41539	0.381544
Rdl	20182.7	-0.16	0.41539	0.381544
Xrp1	5084	-0.178	0.41562	0.381304
Yeti	796.8	0.175	0.41562	0.381304
mei-P26	30527.8	0.158	0.41782	0.379011
CG5789	370.6	0.199	0.41782	0.379011
Fer2LCH	1808.6	-0.18	0.41819	0.378626
Sbf	623.4	0.182	0.41893	0.377859
gce	2004.4	-0.161	0.41893	0.377859
CG10383	650.5	-0.165	0.41893	0.377859
FoxP	2668.9	-0.168	0.41996	0.376792
CG34401	6905.6	0.169	0.42082	0.375904
cue	606.1	-0.186	0.42082	0.375904
CG11099	367.6	0.198	0.42211	0.374574
Obp44a	1219.5	0.191	0.42281	0.373855
Top2	261.1	0.206	0.42281	0.373855
sosie	530.5	0.196	0.42286	0.373803
CG7461	415.7	0.195	0.42414	0.372491
pst	889.8	0.189	0.42414	0.372491
CG9451	318.4	0.198	0.42477	0.371846
Chc	3221.5	0.153	0.42477	0.371846
slgA	3232	0.178	0.42607	0.370519
jeb	4926.6	0.165	0.42642	0.370162
CG2186	1924.8	0.161	0.42713	0.36944
kay	2548.7	-0.168	0.42713	0.36944
ChAT	1397	0.184	0.4277	0.368861
Tpr2	962.5	-0.169	0.42891	0.367634
hwt	4017	0.159	0.42893	0.367614
CG34141	431.7	-0.203	0.42933	0.367209
COX7A	408.4	0.198	0.42933	0.367209
Pp1alpha-96A	2354.7	0.155	0.4304	0.366128
Treh	2115.2	-0.178	0.43109	0.365432
Rap1	1376.5	0.164	0.43109	0.365432
IscU	688.8	0.18	0.43296	0.363552
CG30022	266.8	-0.2	0.43296	0.363552
S-Lap1	322.6	-0.138	0.43306	0.363452
Dap160	2984.8	0.154	0.43306	0.363452
RhoGAP93B	2120.3	0.172	0.43306	0.363452
CG10211	267.5	0.202	0.43312	0.363392
Snx17	292.5	0.197	0.434	0.36251
Pen	636	-0.144	0.43432	0.36219
Gapdh2	1223.2	0.188	0.43432	0.36219
Ufd4	4361.2	0.173	0.43432	0.36219
Pis	625	0.189	0.4348	0.36171
Gclm	280.6	0.2	0.43518	0.361331
mt:ND6	404.9	-0.191	0.43518	0.361331
GluProRS	416.4	0.187	0.43622	0.360294
gfzf	380.8	0.192	0.43622	0.360294
Phm	458.6	0.187	0.43622	0.360294
par-1	11352.4	-0.143	0.43622	0.360294
EloB	515.8	0.187	0.43634	0.360175
CG6738	363	-0.186	0.43634	0.360175
upSET	9415	0.151	0.43776	0.358764
yrt	564.4	0.189	0.43933	0.357209
CG40485	672.4	0.197	0.43933	0.357209
ATP8B	2152.4	-0.168	0.43933	0.357209
Tm2	1415.2	-0.185	0.44012	0.356429
CG11374	390.4	-0.199	0.44169	0.354882
Pcl	357.6	0.188	0.44178	0.354794
PAPLA1	2534.8	0.16	0.44278	0.353812
sgg	8088.3	0.147	0.44278	0.353812
scro	1743.5	-0.179	0.44376	0.352852
Ank2	52118.3	-0.145	0.44495	0.351689
qm	850.1	0.17	0.44518	0.351464
CG43850	945.4	-0.166	0.44762	0.349091
CG32767	4103.1	0.159	0.44868	0.348063
VGAT	1169.5	0.183	0.44869	0.348054
tth	292.1	0.195	0.45002	0.346768
Graf	1750.5	-0.159	0.45002	0.346768
emp	1454.2	0.172	0.45002	0.346768
CG4768	685.8	-0.174	0.45002	0.346768
CG30158	910.5	0.174	0.45002	0.346768
CG32276	650.3	0.184	0.4514	0.345438
rb	492.1	0.18	0.4514	0.345438
CG9394	302.7	0.195	0.4514	0.345438
alpha-Spec	4437.5	0.149	0.45209	0.344775
Caper	2765	-0.158	0.45262	0.344266
sls	18867.7	-0.191	0.45435	0.342609
Sec31	1042.4	-0.175	0.45451	0.342457
Sytalpha	551.7	0.182	0.45765	0.339467
Rim	16328.2	-0.149	0.45765	0.339467
pkaap	341.2	0.184	0.45765	0.339467
CG5071	362.2	-0.185	0.45796	0.339172
Syt14	434	0.182	0.45796	0.339172
Adk2	440.9	0.183	0.45884	0.338339
bs	284.6	-0.189	0.45896	0.338225
dl	780.3	-0.18	0.45896	0.338225
CG13737	283.2	-0.189	0.46324	0.334194
Listericin	750.6	0.159	0.46324	0.334194
Trf4-1	1780.1	0.161	0.46409	0.333398
LpR2	2560.7	-0.159	0.46599	0.331623
CG4360	473.4	0.175	0.46751	0.330209
Ack	375	0.181	0.4683	0.329476
Pcf11	3827	-0.147	0.46863	0.32917
asRNA:CR43959	332.9	-0.187	0.46863	0.32917
eIF3d1	398.7	0.178	0.46863	0.32917
lncRNA:CR44756	342.7	-0.186	0.46866	0.329142
mthl10	567.1	-0.185	0.46869	0.329114
regucalcin	285.8	0.191	0.4695	0.328364
lid	1399.4	0.154	0.46957	0.3283
CG34398	1186.5	-0.17	0.47096	0.327016
CalpB	539.5	0.176	0.47218	0.325892
MCPH1	326.7	-0.187	0.47218	0.325892
eya	848.5	0.162	0.47218	0.325892
lncRNA:CR43654	362.2	-0.183	0.47218	0.325892
Lar	1413.6	-0.165	0.47218	0.325892
Dhc64C	2670.4	0.149	0.47218	0.325892
CG32264	8161	0.138	0.47218	0.325892
CG9426	378	0.178	0.47294	0.325194
cpx	62412.1	0.137	0.47294	0.325194
CG33233	375.7	-0.185	0.47492	0.32338
lovit	822.7	-0.177	0.47518	0.323142
Nep4	290	0.184	0.47518	0.323142
fzo	521.2	-0.182	0.47596	0.32243
Eip74EF	2433	-0.153	0.47596	0.32243
Aplip1	814.1	0.167	0.47624	0.322174
Sirt1	714.2	0.168	0.47649	0.321946
Snap24	362.3	0.179	0.47649	0.321946
CG16952	728.1	0.167	0.47649	0.321946
CG5065	3079.9	0.147	0.47649	0.321946
Dlic	2316.3	0.148	0.47818	0.320409
CG13293	714	0.167	0.47825	0.320345
Pdk	2467.7	0.179	0.47997	0.318786
Surf4	293.4	0.185	0.47997	0.318786
Ekar	845.1	0.16	0.48157	0.317341
Pura	816.8	0.162	0.48177	0.31716
Sirup	405.7	-0.182	0.4825	0.316503
SC35	557.5	-0.18	0.4825	0.316503
scyl	11819.3	0.146	0.48259	0.316422
CG5903	549	0.167	0.48297	0.31608
PDZ-GEF	1606.6	0.152	0.48305	0.316008
retn	702	-0.182	0.4836	0.315514
eEF5	1539.2	0.16	0.48378	0.315352
CG5937	1096.5	0.153	0.48378	0.315352
RYBP	652.6	0.173	0.48392	0.315226
CG6330	562.9	0.181	0.48392	0.315226
Nc73EF	6586.6	-0.135	0.48399	0.315164
RN-tre	1902.6	-0.154	0.48399	0.315164
Cngl	12749.6	-0.152	0.48406	0.315101
CG13743	1400.6	0.158	0.48521	0.31407
IP3K2	857.9	-0.168	0.48594	0.313417
mRpS5	267.4	0.18	0.48594	0.313417
FASN2	291.5	-0.12	0.48605	0.313319
Gdi	1290.2	0.151	0.48646	0.312953
nmo	5221.2	0.143	0.48659	0.312837
ND-13A	305.5	-0.179	0.48692	0.312542
CG6700	3282.4	-0.147	0.48697	0.312498
Gyf	6628.1	-0.14	0.48698	0.312489
sima	4912.1	-0.137	0.48698	0.312489
ZnT63C	639.5	0.163	0.48767	0.311874
ZnT41F	328.3	-0.171	0.48946	0.310283
Cyp4p1	794.7	-0.167	0.4903	0.309538
5-HT7	473.2	0.17	0.4903	0.309538
Usp1	676.7	0.157	0.49055	0.309317
CG8188	1071.7	0.149	0.4918	0.308211
trv	6163.8	0.144	0.4923	0.30777
CG32204	896.7	0.157	0.49238	0.3077
alpha-Man-IIb	694.2	0.158	0.49276	0.307365
up	1190.7	-0.157	0.49309	0.307074
ari-1	2747.7	0.146	0.49401	0.306264
CG8206	516.7	0.177	0.49401	0.306264
stmA	1637.2	0.161	0.49401	0.306264
plx	1081.9	0.151	0.49498	0.305412
Miga	310.3	0.172	0.49537	0.30507
CG18809	769.3	-0.16	0.49565	0.304825
CG2818	270.9	-0.174	0.49582	0.304676
CG5867	590.8	0.175	0.49583	0.304667
aux	1145.2	0.156	0.49679	0.303827
Ubi-p63E	265.4	-0.175	0.49679	0.303827
chinmo	8043.2	-0.141	0.49708	0.303574
CG2852	350.9	0.169	0.49843	0.302396
CG4404	935.6	-0.166	0.49968	0.301308
CG42238	1894.4	-0.141	0.49968	0.301308
dco	2327	0.139	0.49968	0.301308
CG1695	1404.2	0.152	0.50062	0.300492
CG12717	373.1	0.168	0.50132	0.299885
CG17646	669.7	0.162	0.50132	0.299885
lncRNA:CR43314	372.6	-0.172	0.50132	0.299885
mew	446.3	-0.166	0.50132	0.299885
CG5004	1013.2	0.149	0.50132	0.299885
CG9016	507.6	-0.111	0.50132	0.299885
CG5726	780.4	-0.155	0.50132	0.299885
vimar	305.8	0.171	0.50132	0.299885
Eb1	1012	-0.151	0.50132	0.299885
alphaTub84B	3743.3	-0.159	0.5025	0.298864
bip2	3881.1	-0.137	0.50312	0.298328
FucTA	398.6	0.166	0.50621	0.295669
ds	436.8	-0.169	0.50683	0.295138
spab	308	0.176	0.51019	0.292268
Dab	3060.3	0.142	0.51024	0.292225
CG16791	9132.9	-0.138	0.51024	0.292225
Dmtn	1709.3	-0.149	0.51243	0.290365
CG31678	605.4	0.158	0.51349	0.289468
CG11247	903.6	0.151	0.51349	0.289468
nAChRalpha5	14738.7	-0.147	0.51349	0.289468
SoxN	2373	0.15	0.51349	0.289468
SmydA-8	612	0.164	0.51415	0.28891
Tsp96F	983.5	0.152	0.51474	0.288412
smg	1453.8	0.147	0.51511	0.2881
dpr4	767	0.159	0.51544	0.287822
glec	1589	0.147	0.51544	0.287822
28SrRNA-Psi:CR45860	83176.9	0.17	0.51664	0.286812
gish	9914.5	-0.132	0.51664	0.286812
CG17075	1009.5	0.157	0.51776	0.285872
eIF3e	279.9	0.167	0.5178	0.285838
CG8034	921.8	0.161	0.51816	0.285536
lncRNA:CR43803	399.8	-0.124	0.51816	0.285536
exu	416	-0.114	0.51816	0.285536
drpr	1274.2	-0.143	0.51854	0.285218
CARPB	687.8	0.16	0.51933	0.284557
CG31200	471.3	-0.157	0.51937	0.284523
Rbp1	752.9	-0.154	0.51937	0.284523
Ras85D	416.9	0.16	0.5226	0.281831
ATP8A	3688.2	-0.134	0.52271	0.281739
CG17765	329.3	0.168	0.52632	0.27875
crq	1395.6	0.154	0.527	0.278189
Scamp	936.4	0.157	0.52744	0.277827
egh	2411.1	0.134	0.52769	0.277621
Mgat4a	1340.7	0.153	0.52769	0.277621
CG15312	1045.9	-0.149	0.52769	0.277621
CG5973	782.2	0.16	0.52769	0.277621
CG2016	476	-0.157	0.52792	0.277432
PR-Set7	643.7	0.154	0.52792	0.277432
Gr39a	769.5	-0.16	0.52819	0.27721
cal1	376.6	0.16	0.52839	0.277045
Bx	1246.4	0.146	0.53014	0.275609
Reph	2930.5	0.14	0.53101	0.274897
CG7990	2303.5	0.146	0.53163	0.274391
CG7492	540.4	0.155	0.53163	0.274391
lncRNA:CR44024	1370.2	-0.145	0.53165	0.274374
CG8745	712.2	-0.165	0.53273	0.273493
CG12699	350.6	-0.108	0.53428	0.272231
CG7778	259.2	0.167	0.53479	0.271817
Zir	3156.2	-0.136	0.53542	0.271305
CG2082	3501.6	-0.127	0.53648	0.270446
CG17108	652.8	0.164	0.53695	0.270066
sog	1511.6	0.152	0.53751	0.269613
Nep3	696.4	0.154	0.53751	0.269613
lncRNA:CR45223	980.8	-0.149	0.53751	0.269613
Elk	904.4	-0.155	0.53753	0.269597
CG5098	1318.6	0.151	0.53781	0.269371
CG4962	395.1	-0.162	0.53881	0.268564
CG32052	298.4	-0.161	0.53881	0.268564
RpS21	592.8	0.163	0.53899	0.268419
SLC5A11	395.3	0.156	0.53899	0.268419
lqf	4705.8	-0.141	0.53899	0.268419
Hmgs	317.7	0.159	0.53899	0.268419
CG45049	1976.3	0.14	0.54048	0.26722
Cen	587	0.154	0.5407	0.267044
E(Pc)	3663.2	0.128	0.54126	0.266594
Pss	668.5	0.157	0.54126	0.266594
Vajk1	1030.6	0.16	0.54126	0.266594
CG13305	322.3	-0.134	0.54342	0.264864
Top1	2817.1	0.13	0.54392	0.264465
Octbeta1R	1610.3	0.14	0.54492	0.263667
eIF2alpha	348.8	0.165	0.54492	0.263667
ras	475	0.16	0.54523	0.26342
Rich	448	0.153	0.54533	0.263341
CG34355	1840.4	0.147	0.54677	0.262195
CG12163	616.8	-0.159	0.54819	0.261069
l(3)72Ab	374.6	0.162	0.54845	0.260863
CG31510	1226.7	-0.148	0.54942	0.260096
CkIIbeta	2531.8	0.129	0.55189	0.258147
snz	711.9	0.15	0.55309	0.257204
bc10	450	0.15	0.55309	0.257204
CG43367	2681	0.139	0.55309	0.257204
Teh3	517.1	0.153	0.55309	0.257204
bbg	1675.7	-0.141	0.55365	0.256765
CG12541	443.1	0.154	0.55365	0.256765
Ssu72	310.5	0.157	0.55425	0.256294
Trp1	521.9	0.157	0.55425	0.256294
Fatp1	696.5	0.144	0.55444	0.256145
CG2698	786.7	0.147	0.55499	0.255715
CG8613	250.8	0.16	0.55499	0.255715
Cka	2294.5	0.133	0.55499	0.255715
CG8858	367.6	0.156	0.55618	0.254785
Lac	472.6	0.154	0.55858	0.252915
bru2	941.7	-0.136	0.55955	0.252161
Orai	732	0.155	0.56086	0.251146
lbk	1089.5	-0.137	0.56193	0.250318
lncRNA:CR44922	2212.5	0.147	0.56198	0.250279
be	741.8	-0.148	0.56198	0.250279
CG15803	1141.7	0.147	0.56361	0.249021
CG2736	302.7	0.16	0.56489	0.248036
Proc	350.3	0.156	0.56534	0.24769
Gad1	3094.6	0.151	0.56534	0.24769
phtf	540.8	0.151	0.56553	0.247544
rdgC	2896.7	0.137	0.56591	0.247253
pps	623.1	0.148	0.56591	0.247253
nonC	436.3	0.152	0.56733	0.246164
bt	16744.6	-0.147	0.56733	0.246164
Rbp	7764.3	0.13	0.56733	0.246164
Indy	688.2	-0.14	0.5679	0.245728
CG33110	419	-0.157	0.56901	0.24488
l(2)k09913	962.6	0.136	0.56901	0.24488
alrm	737.5	0.156	0.56901	0.24488
mbf1	618.2	0.15	0.56901	0.24488
orb2	5353.8	0.124	0.56919	0.244743
lncRNA:CR45054	2923	-0.131	0.57056	0.243699
beat-IIa	421.8	0.15	0.57056	0.243699
numb	1681	0.129	0.5713	0.243136
red	1470.3	0.137	0.57151	0.242976
Axn	699.2	0.145	0.57233	0.242353
Sam-S	3227.9	0.141	0.57324	0.241664
CG15236	1825.7	0.137	0.5737	0.241315
Tango10	275.3	0.152	0.5737	0.241315
klar	4460.2	-0.121	0.5737	0.241315
SppL	535.6	0.142	0.57459	0.240642
l(1)G0196	7301.9	-0.121	0.57468	0.240574
z	324.3	0.154	0.57502	0.240317
Frq2	1945.2	0.136	0.5751	0.240257
ebi	259.6	0.152	0.57659	0.239133
Pits	1794.1	0.132	0.57706	0.238779
lncRNA:CR45962	440.9	-0.152	0.57719	0.238681
Gp210	691.2	0.149	0.57719	0.238681
lncRNA:CR46494	306.6	0.152	0.57778	0.238237
CG10413	316	0.15	0.57804	0.238042
CG13739	2170.3	-0.133	0.57819	0.237929
CG2767	522.3	0.142	0.57831	0.237839
TTLL4A	2627.1	-0.128	0.57874	0.237517
Gpat4	570.5	-0.145	0.57874	0.237517
mAChR-B	452	0.148	0.57874	0.237517
eIF3i	275	0.154	0.5789	0.237396
retm	742.8	0.148	0.5794	0.237022
CG6379	271.3	0.151	0.57952	0.236932
fax	3518.3	0.124	0.5817	0.235301
Pfas	609.1	-0.13	0.58294	0.234376
CG8944	628.2	0.138	0.58297	0.234354
Rim2	1008.1	0.131	0.58297	0.234354
CG32432	4025.1	-0.126	0.58328	0.234123
aay	1087	-0.148	0.58414	0.233483
bchs	2707.7	0.131	0.58429	0.233372
CG33203	1261.2	-0.129	0.58429	0.233372
Aldh	1000.2	0.14	0.58463	0.233119
Vps11	461.6	0.146	0.58473	0.233045
Pdi	2340.5	0.138	0.58473	0.233045
rin	3732.1	0.132	0.58539	0.232555
CG1909	2392	-0.12	0.5855	0.232473
Vav	934.4	0.136	0.58562	0.232384
Mondo	2078.5	-0.127	0.58578	0.232265
CG10345	475.6	0.142	0.58578	0.232265
Src42A	2289.1	-0.122	0.58595	0.232139
Lon	326.6	0.146	0.58598	0.232117
ATPsyngamma	633.7	-0.15	0.58699	0.231369
spi	1433	-0.137	0.58903	0.229863
PIG-O	261.9	0.152	0.58983	0.229273
Syn	10126	0.119	0.59008	0.229089
CG7206	277.7	-0.149	0.59035	0.22889
CG42322	3493.4	-0.127	0.59035	0.22889
Nipped-B	5266.5	-0.126	0.59035	0.22889
Rfx	1382.5	0.134	0.59035	0.22889
CG7166	901.8	0.138	0.59035	0.22889
Exn	1465.4	0.138	0.59035	0.22889
Hdc	652.4	0.14	0.59035	0.22889
ft	358.6	-0.152	0.59035	0.22889
CG32026	264.3	-0.146	0.59079	0.228567
Octalpha2R	3897.1	0.127	0.59095	0.228449
CG7987	1000.8	0.13	0.59097	0.228435
CycY	573.9	0.141	0.59097	0.228435
enc	4917	0.12	0.59097	0.228435
fest	424.2	-0.112	0.59197	0.2277
CG45002	2706.3	0.127	0.59205	0.227642
CrebA	932	-0.13	0.59288	0.227033
CG13506	902.8	-0.133	0.59288	0.227033
CG7530	468.6	-0.145	0.59288	0.227033
Kdm2	483.8	0.14	0.59323	0.226777
mle	733.8	0.136	0.59323	0.226777
Rab6	408.9	0.148	0.59393	0.226265
Myo10A	430.1	-0.146	0.59393	0.226265
corn	1140.5	0.136	0.59648	0.224404
CG16953	1238.8	0.132	0.59816	0.223183
wech	2025.1	0.128	0.59817	0.223175
CG4596	463.6	0.144	0.59817	0.223175
Lerp	694.8	-0.131	0.60004	0.22182
ocm	555.2	0.138	0.60017	0.221726
H	731.9	0.134	0.60022	0.22169
S-Lap4	406.3	-0.114	0.60091	0.221191
Mdh2	2012.9	0.13	0.60091	0.221191
bark	560.1	-0.135	0.60091	0.221191
tutl	11274.9	-0.119	0.60091	0.221191
eIF4E1	1282.6	0.122	0.60284	0.219798
CG1317	331.6	0.146	0.60426	0.218776
Rb97D	1374	-0.127	0.60502	0.21823
SPE	298.2	0.147	0.60502	0.21823
CG6910	924.1	0.141	0.60502	0.21823
SP2353	2521.8	0.125	0.60544	0.217929
Ndf	1013.9	0.124	0.6055	0.217886
eRF1	1228.2	0.133	0.60702	0.216797
CG42390	845.9	-0.134	0.60702	0.216797
Octbeta2R	4631.2	-0.115	0.6084	0.215811
kibra	1197.7	-0.124	0.60873	0.215575
knrl	364.4	0.145	0.60873	0.215575
Klp68D	268.7	0.146	0.60873	0.215575
CG4615	595.3	0.143	0.60873	0.215575
fdl	863.1	0.131	0.60873	0.215575
Fbxl4	373.2	0.142	0.60906	0.21534
Tie	546.8	-0.136	0.61001	0.214663
eIF3c	941.7	0.14	0.61001	0.214663
CG34376	774.1	-0.135	0.61191	0.213312
kek1	2331.9	0.131	0.61228	0.21305
AGO2	1353.3	0.12	0.61261	0.212816
wb	332.2	-0.141	0.61492	0.211181
Pi4KIIIalpha	1394.8	0.123	0.61509	0.211061
CG9170	971.7	0.126	0.61509	0.211061
elav	6418.9	0.114	0.61578	0.210574
CG6282	1093.5	0.134	0.61594	0.210462
Psc	324.9	-0.139	0.61612	0.210335
Fim	1204.8	0.124	0.61682	0.209842
CG42340	1094.5	0.135	0.6173	0.209504
CG9395	744.8	0.135	0.6173	0.209504
Argk	3516.4	0.13	0.6173	0.209504
lilli	4558.7	-0.119	0.61732	0.20949
mmd	9498.1	-0.114	0.61782	0.209138
crb	1760.9	-0.129	0.61813	0.20892
shakB	10596.5	-0.112	0.61827	0.208822
l(2)gl	1429.1	-0.121	0.61846	0.208688
CG43693	572.3	0.136	0.61846	0.208688
mura	7156	0.112	0.61846	0.208688
CG2841	890.8	0.127	0.61872	0.208506
Khc	610.8	0.133	0.61872	0.208506
CG16978	303.1	-0.143	0.61872	0.208506
CG43658	1288.2	-0.125	0.61872	0.208506
Nap1	260.5	0.142	0.61872	0.208506
Nadsyn	787.4	0.13	0.61872	0.208506
RpII140	259.7	0.144	0.61872	0.208506
BomS2	357.8	-0.143	0.61872	0.208506
CG14478	2262.3	0.12	0.61872	0.208506
MRP	3714	-0.12	0.61872	0.208506
Gp150	2658	0.128	0.61872	0.208506
sfl	1691.4	-0.126	0.62006	0.207566
CG3556	1428.9	0.127	0.62079	0.207055
nAChRalpha1	4974.1	0.117	0.62111	0.206831
Tusp	722.4	0.128	0.6223	0.206
Dfd	327	0.14	0.62263	0.20577
CG46385	7960	-0.121	0.6234	0.205233
Tor	458.2	0.133	0.62367	0.205045
Nup98-96	403.4	0.133	0.62367	0.205045
KrT95D	2766	-0.117	0.62367	0.205045
CCHa2	377.9	0.137	0.62367	0.205045
Rbp6	27634.9	0.106	0.62367	0.205045
CG34384	4606.4	0.115	0.62367	0.205045
28SrRNA-Psi:CR45859	160121	0.137	0.62417	0.204697
CG34220	398.5	-0.122	0.62417	0.204697
CG14823	371.1	-0.138	0.62453	0.204447
app	5997.3	-0.125	0.62453	0.204447
ph-d	572.2	0.134	0.62453	0.204447
CG31815	367.3	-0.138	0.62536	0.20387
wupA	1620.1	-0.128	0.62548	0.203787
Dek	1028.5	0.126	0.62548	0.203787
Con	2271.7	0.122	0.62583	0.203544
porin	4233.9	0.118	0.6259	0.203495
fl(2)d	1338	-0.119	0.62662	0.202996
hang	2405.4	-0.116	0.62802	0.202027
Egfr	1430.7	0.122	0.62808	0.201985
CG42404	1355.9	0.123	0.62808	0.201985
pnut	529.6	0.134	0.62808	0.201985
CG4896	774.1	-0.124	0.62857	0.201646
Pitslre	2829.3	-0.119	0.62879	0.201494
Acsl	3931.3	0.11	0.63071	0.20017
SPR	355.6	0.133	0.63085	0.200074
Atg4b	382	0.133	0.63097	0.199991
Syt7	2592.2	-0.12	0.63115	0.199867
sdt	5184.2	0.107	0.63115	0.199867
CG33056	302.4	-0.134	0.63115	0.199867
Reps	650	0.128	0.63117	0.199854
Dgk	1477.1	-0.12	0.63117	0.199854
CG10175	484.3	0.139	0.63117	0.199854
5-HT2B	531.3	0.136	0.63178	0.199434
CG3638	2868.7	0.116	0.63196	0.19931
alpha-Man-Ia	2162.5	0.118	0.63218	0.199159
CG43078	4397	-0.114	0.63244	0.198981
ben	1379.3	0.124	0.633	0.198596
Tsp42Ee	823.2	0.133	0.63304	0.198569
rols	280.8	-0.139	0.6335	0.198253
mv	2381.5	0.114	0.63364	0.198157
CG10089	608.5	0.131	0.63374	0.198089
CarT	343.5	-0.133	0.63374	0.198089
alpha-Est7	343.4	0.139	0.63374	0.198089
CG46301	378	0.133	0.63374	0.198089
CG31999	854.4	-0.125	0.63374	0.198089
deltaCOP	252.3	0.139	0.63414	0.197815
Liprin-beta	408.6	0.132	0.63416	0.197801
Alk	3858	0.123	0.63416	0.197801
CG12814	871.4	-0.121	0.63492	0.197281
ND-75	613.1	0.129	0.63523	0.197069
lncRNA:roX2	1943.8	-0.132	0.63523	0.197069
jumu	271.6	0.135	0.63523	0.197069
ncm	486.8	0.136	0.63523	0.197069
PyK	1553.6	0.125	0.63523	0.197069
AP-2alpha	2517.2	0.116	0.63545	0.196919
Mal-B1	278.9	-0.134	0.63588	0.196625
CG10055	346	-0.132	0.63622	0.196393
stops	1549.4	0.116	0.63628	0.196352
drl	416.6	0.134	0.63633	0.196318
sowi	1371.2	-0.108	0.63633	0.196318
Ubc4	314.7	-0.135	0.6373	0.195656
CG13887	376.2	0.133	0.6375	0.19552
Kr-h1	1633.2	-0.131	0.63759	0.195459
DAAM	1018.9	0.117	0.63763	0.195431
Ubr1	2408	0.116	0.6387	0.194703
Tmtc3	399.5	0.129	0.6387	0.194703
rdgA	36334.6	0.108	0.64004	0.193793
Syt1	30998.3	0.107	0.64085	0.193244
NaCP60E	19716.6	-0.111	0.64188	0.192546
CG10362	444.3	0.128	0.64188	0.192546
MYPT-75D	1231.3	-0.114	0.64188	0.192546
RluA-1	781.8	-0.127	0.64216	0.192357
Nplp2	657.9	0.133	0.64278	0.191938
CG9776	1374	-0.121	0.64375	0.191283
Pcyt1	1153.8	-0.122	0.64456	0.190737
CG10082	2960.9	-0.106	0.64456	0.190737
Ppn	2164	0.134	0.64456	0.190737
Sod3	281	0.134	0.64478	0.190588
Ubc7	289	0.133	0.64578	0.189915
CG1812	332.9	0.131	0.64578	0.189915
CG43755	332.1	-0.095	0.64578	0.189915
prd1	1243.3	0.125	0.64578	0.189915
BOD1	419.8	0.128	0.64594	0.189808
sip3	288	-0.132	0.64594	0.189808
Usp12-46	298	-0.13	0.64658	0.189378
CG5728	303	0.131	0.64786	0.188519
Serinc	840.9	0.118	0.64786	0.188519
AGO1	11119.9	0.102	0.64797	0.188445
tbc	611.2	0.125	0.64797	0.188445
CG5618	358.5	0.132	0.64797	0.188445
scu	279.7	0.131	0.64797	0.188445
CG7272	460.6	0.126	0.64797	0.188445
Pdk1	3748.3	-0.106	0.64797	0.188445
mt:CoI	25461	0.114	0.64797	0.188445
Unr	9139.1	0.111	0.65053	0.186733
Cyp4e3	273.5	-0.133	0.65053	0.186733
2021-09-04	1293.4	0.117	0.65188	0.185832
Paics	849.6	-0.134	0.652	0.185752
Taldo	342.1	0.133	0.65219	0.185626
CG12991	797.7	0.125	0.65238	0.185499
PIP4K	2079.3	-0.107	0.65238	0.185499
sd	3465.7	-0.102	0.65322	0.184941
Snmp2	271	0.133	0.65354	0.184728
AANAT1	574.1	0.128	0.65421	0.184283
Ocrl	499.6	0.127	0.65436	0.184183
cass	3191.7	-0.115	0.65552	0.183414
Cpr72Ec	643.8	0.132	0.65552	0.183414
rush	257.7	0.13	0.65552	0.183414
Nmdar1	546.1	-0.124	0.65552	0.183414
CG2127	359.7	-0.091	0.6557	0.183295
CG5381	696.4	-0.123	0.65602	0.183083
CG6923	570.7	0.119	0.65602	0.183083
CG3634	261.6	0.132	0.65608	0.183043
Rap2l	616.9	0.119	0.65689	0.182507
Pdha	1646.5	-0.117	0.65701	0.182428
ALiX	427.4	0.128	0.65711	0.182362
bol	9263.3	0.099	0.65869	0.181319
GLS	311.6	-0.131	0.65971	0.180647
spel1	258.7	-0.128	0.66034	0.180232
dally	1578	0.115	0.66034	0.180232
eIF3a	579.7	0.129	0.66034	0.180232
PlexA	9281.3	0.102	0.66073	0.179976
gprs	1873.6	0.108	0.66073	0.179976
gammaCOP	315.1	0.127	0.66073	0.179976
CG43093	358.9	-0.127	0.66073	0.179976
CG10132	478.5	0.124	0.66073	0.179976
CG11050	2219.8	0.115	0.66076	0.179956
CG43783	483.7	-0.125	0.66076	0.179956
FoxK	1984	0.112	0.661	0.179799
cg	3227.5	0.107	0.66122	0.179654
Nplp1	1107.2	0.114	0.6616	0.179405
Myo95E	1133	0.115	0.6616	0.179405
lic	251.2	0.128	0.66195	0.179175
Gdap2	6411.6	0.105	0.66269	0.17869
Trxr-1	498.4	0.128	0.66269	0.17869
kel	738.2	-0.121	0.66269	0.17869
CG17508	1124.1	0.112	0.66551	0.176845
18SrRNA-Psi:CR41602	1.21061e+06	0.126	0.66553	0.176832
laza	1085.6	0.117	0.66572	0.176708
Pvr	857.2	-0.115	0.66644	0.176239
enok	1089.6	0.11	0.66644	0.176239
Sra-1	291.2	0.126	0.66644	0.176239
CHKov1	1284.9	-0.112	0.66854	0.174873
CG31324	685.1	0.125	0.66854	0.174873
CG14441	2143.4	0.104	0.66996	0.173951
SRPK	2842.7	0.106	0.66996	0.173951
GramD1B	3173.4	0.101	0.67025	0.173763
Piezo	2542.9	0.101	0.67025	0.173763
CG33181	2155.4	0.103	0.67025	0.173763
CG43737	2661.1	0.111	0.67042	0.173653
CG6115	560.6	-0.123	0.67132	0.17307
Tig	315.9	0.127	0.67184	0.172734
PCB	1188.2	0.127	0.67244	0.172346
Tudor-SN	634.2	0.122	0.67248	0.172321
BomT3	439.4	0.125	0.67302	0.171972
CG33143	1605.5	-0.116	0.67317	0.171875
Cyp12a4	283.5	-0.127	0.67344	0.171701
CG32225	316.1	0.124	0.67344	0.171701
atl	591.2	0.118	0.67344	0.171701
tay	3956.9	-0.102	0.67344	0.171701
CG8547	1000.1	0.117	0.67344	0.171701
sw	404.3	0.12	0.67389	0.171411
cos	443.1	0.125	0.67389	0.171411
CG31740	282.7	-0.067	0.67409	0.171282
CG13398	379.3	0.121	0.67413	0.171256
Psi	1636.4	0.107	0.67413	0.171256
CG16868	425.9	0.125	0.67413	0.171256
Mur2B	1280.4	-0.118	0.67425	0.171179
CG6420	416.1	0.126	0.67496	0.170722
Clbn	354	0.123	0.67496	0.170722
Camta	4858.7	0.1	0.67599	0.17006
CG45050	8833.5	0.101	0.67608	0.170002
Tsp	547.1	0.124	0.67608	0.170002
Cyt-c-p	1743.4	-0.116	0.67608	0.170002
MED14	260.5	0.125	0.67608	0.170002
Paip2	2109.5	-0.111	0.67643	0.169777
Irc	822.5	-0.126	0.67703	0.169392
Plc21C	4964.9	0.097	0.6774	0.169155
cta	1149.6	-0.114	0.67843	0.168495
wtrw	901.6	0.111	0.67878	0.168271
Dp1	3588.7	0.104	0.68404	0.164919
CG6154	682.5	0.117	0.68404	0.164919
CG18265	1207.8	0.11	0.68404	0.164919
salto	636.2	-0.081	0.68419	0.164823
CG10417	885.4	0.111	0.68419	0.164823
stx	2694.3	0.099	0.6842	0.164817
CG15098	356.7	0.123	0.68426	0.164779
CG44008	309.6	-0.12	0.68469	0.164506
Tbc1d8-9	1165.5	-0.107	0.68516	0.164208
jus	5508.5	0.106	0.68516	0.164208
NAT1	4157.5	0.1	0.68516	0.164208
CG1646	2402.7	-0.104	0.68516	0.164208
usp	385.6	0.119	0.68559	0.163936
Pgm2a	356.1	-0.123	0.68567	0.163885
CG42524	706.5	-0.113	0.68567	0.163885
Fer1HCH	2544.8	-0.109	0.68631	0.16348
Prp8	940.4	0.109	0.68777	0.162557
gig	472.4	0.116	0.68777	0.162557
Npc2b	398.7	0.123	0.68777	0.162557
CG6329	8501.7	0.112	0.68777	0.162557
CG3860	309.9	0.122	0.68777	0.162557
Usp32	1236.2	-0.103	0.68777	0.162557
Hph	723.7	-0.118	0.68777	0.162557
CG17691	519.8	-0.114	0.68779	0.162544
tok	621.8	0.111	0.68872	0.161957
CG31988	364.6	-0.065	0.68895	0.161812
Patronin	2019.2	-0.099	0.68958	0.161415
Sh	51141.8	-0.101	0.69088	0.160597
lncRNA:CR46194	821	-0.117	0.69106	0.160484
lncRNA:CR45533	401.8	0.12	0.69162	0.160132
Sara	546	0.112	0.69162	0.160132
Hr3	993	0.109	0.69239	0.159649
scb	513.1	-0.118	0.69333	0.15906
Src64B	1002.3	0.109	0.69339	0.159022
nrv3	23552.8	0.102	0.69346	0.158979
boss	407.1	0.121	0.69346	0.158979
Corin	3609.4	0.105	0.69435	0.158422
Cdep	11779.2	0.098	0.69498	0.158028
CoRest	1161.9	0.105	0.69531	0.157822
CG42541	2613.3	0.1	0.69531	0.157822
Lgr1	263.1	0.119	0.69531	0.157822
scramb1	353.4	0.116	0.69531	0.157822
dpr12	3025.8	0.105	0.69553	0.157684
drk	1322	0.103	0.69613	0.15731
dpy	29188.1	-0.098	0.69715	0.156674
hyd	2294.2	0.098	0.69729	0.156587
Saf-B	1816.6	-0.111	0.69742	0.156506
CG42402	2678.4	-0.104	0.69819	0.156026
se	543.7	0.107	0.69855	0.155803
Mst87F	268.8	-0.062	0.69859	0.155778
poe	6550.6	0.1	0.69879	0.155653
Lrrk	914.8	0.105	0.69907	0.155479
RabX4	411.4	0.114	0.69939	0.155281
CG17698	4413	-0.097	0.70051	0.154586
CG34353	1718	0.105	0.70051	0.154586
PsGEF	5168.7	-0.097	0.70051	0.154586
mbl	21601.9	0.098	0.70095	0.154313
HmgZ	859.2	-0.111	0.70117	0.154177
CG42458	277.4	0.118	0.7013	0.154096
CG31140	6452.7	0.094	0.70141	0.154028
CG12121	328.9	0.116	0.70221	0.153533
ens	3893.8	0.093	0.70226	0.153502
UGP	618.3	-0.111	0.70241	0.153409
Spn43Ab	484.2	0.115	0.70273	0.153212
Spt6	788.1	0.11	0.70441	0.152174
nemy	300.7	0.116	0.70451	0.152113
Kap3	386.2	0.113	0.70483	0.151916
Atf3	2096.3	0.103	0.70483	0.151916
CG13117	270.9	0.117	0.70483	0.151916
Shaw	2058	0.099	0.70551	0.151497
cv-c	2954.1	-0.094	0.7058	0.151318
Dyrk3	4561.4	-0.099	0.7058	0.151318
beat-Ia	492.9	-0.116	0.7059	0.151257
vari	963.6	-0.104	0.7059	0.151257
CG11970	368.9	0.113	0.7059	0.151257
tyf	3660.5	0.092	0.7059	0.151257
CG7504	323.1	0.116	0.70691	0.150636
CG9368	783	0.105	0.707	0.150581
kuk	305.8	0.116	0.707	0.150581
Diap2	492	0.111	0.707	0.150581
wde	1518.5	0.104	0.707	0.150581
kon	332.4	0.113	0.70707	0.150538
AP-1sigma	1261.8	0.098	0.70707	0.150538
Cyp4ac3	524.6	-0.112	0.70796	0.149991
Tmem63	481.8	-0.11	0.70812	0.149893
Dic1	517.4	0.109	0.7082	0.149844
aralar1	1715.3	0.098	0.7082	0.149844
CG9727	3056.4	0.108	0.70866	0.149562
alphaTub84D	640.7	0.113	0.70973	0.148907
kirre	751.4	0.106	0.71112	0.148057
Met	424.8	0.109	0.71115	0.148039
AstA-R1	352	0.115	0.71152	0.147813
mRpS30	263	0.116	0.71152	0.147813
Sh3beta	1092.2	-0.108	0.71239	0.147282
CG9044	1127.5	-0.105	0.7149	0.145755
glo	818.5	-0.108	0.71524	0.145548
rictor	903.3	-0.106	0.71545	0.145421
cv-2	285.4	-0.112	0.71553	0.145372
Cip4	2561.2	0.098	0.71553	0.145372
cpo	10809.5	0.088	0.71553	0.145372
sol	853.1	0.103	0.71613	0.145008
brk	384.5	0.109	0.71669	0.144669
CG8485	806.2	0.106	0.71669	0.144669
lt	1459.3	-0.099	0.71687	0.14456
Nrt	354.3	0.11	0.71818	0.143767
AGBE	285.3	0.115	0.71848	0.143585
unc80	4031	-0.102	0.71848	0.143585
CG3530	709.4	0.103	0.71917	0.143168
Hel25E	572.3	-0.108	0.71917	0.143168
sesB	15007	0.107	0.71925	0.14312
Ir62a	426.8	-0.112	0.71961	0.142903
Pkcdelta	426	-0.115	0.71961	0.142903
lncRNA:CR43651	453.2	-0.11	0.71961	0.142903
ago	599	0.104	0.71961	0.142903
MED1	325.3	0.111	0.71961	0.142903
DCP2	4353	0.09	0.71975	0.142818
Grip91	278.4	-0.112	0.71975	0.142818
Crg-1	308.5	-0.11	0.72087	0.142143
BomS3	374	-0.114	0.72097	0.142083
CG10311	352	0.109	0.72097	0.142083
CG1146	837.4	-0.108	0.72097	0.142083
CG31224	2373.1	0.096	0.72097	0.142083
CG12099	921	0.105	0.72097	0.142083
Naprt	1010.7	-0.1	0.72097	0.142083
Nos	448	-0.11	0.72136	0.141848
emc	4268.4	0.093	0.72234	0.141258
frma	308.6	-0.11	0.72252	0.14115
kek5	1045.8	0.098	0.72272	0.14103
Hs2st	285	0.11	0.72272	0.14103
fusl	256.1	0.112	0.72337	0.14064
Rab11	1088.1	0.099	0.72337	0.14064
EbpIII	646.2	0.11	0.72453	0.139944
Desat1	6344.2	0.097	0.72474	0.139818
gl	937.1	-0.103	0.72474	0.139818
Mlc2	6731	-0.1	0.72529	0.139488
Hsf	426.8	-0.108	0.72534	0.139458
Ack-like	1279.3	0.105	0.72634	0.13886
28SrRNA-Psi:CR40741	2.36693e+06	0.104	0.72668	0.138657
lncRNA:CR31044	284.9	-0.112	0.72722	0.138334
l(3)mbt	371.8	0.107	0.72736	0.138251
msn	3328.7	-0.092	0.72736	0.138251
Syx6	445.9	0.106	0.72736	0.138251
CG1486	357.5	0.108	0.72736	0.138251
Ptp36E	604.9	-0.102	0.72752	0.138155
bgm	298.7	0.112	0.72765	0.138077
zfh1	886.5	0.106	0.7294	0.137034
CG14712	401.5	0.11	0.73006	0.136641
Tep2	1379.5	-0.107	0.73075	0.136231
CG8878	573.1	0.1	0.73075	0.136231
GEFmeso	661.5	-0.105	0.73076	0.136225
CG13197	485.7	-0.104	0.73372	0.13447
klu	436	-0.107	0.73372	0.13447
rdhB	358.6	0.11	0.73403	0.134286
zfh2	9650.8	0.085	0.73415	0.134215
AMPdeam	2267.1	-0.089	0.73415	0.134215
asRNA:CR45683	309.5	-0.109	0.73415	0.134215
CG15765	3059.4	0.1	0.73415	0.134215
osa	4132.3	0.087	0.73415	0.134215
nej	6583.9	0.089	0.73437	0.134085
18w	1115.9	0.1	0.73464	0.133925
pygo	452.8	0.104	0.73464	0.133925
CG11456	445.5	-0.106	0.73464	0.133925
CG2519	2467.6	0.091	0.73653	0.13281
fry	2663.4	-0.092	0.73653	0.13281
Crag	1602.2	0.092	0.73653	0.13281
prel	297.7	0.108	0.73657	0.132786
CG32944	409.4	-0.108	0.73657	0.132786
CG5674	550.2	0.103	0.73657	0.132786
CG6340	742.9	-0.096	0.73657	0.132786
CG9628	486	0.107	0.73704	0.132509
CG4297	1794.1	-0.093	0.73731	0.13235
Myo28B1	279	0.109	0.7376	0.132179
ND-ASHI	305.6	-0.105	0.7376	0.132179
AnxB11	441.1	0.102	0.73767	0.132138
CG15771	1131.3	0.103	0.73811	0.131879
Tango1	1042.7	0.096	0.73839	0.131714
GlcAT-P	1760.2	0.097	0.73943	0.131103
mask	9722.5	0.085	0.74014	0.130686
CG3356	463.9	0.102	0.74153	0.129871
CG8036	760.8	0.108	0.74259	0.129251
Fbl6	539.6	0.099	0.74277	0.129146
CG1358	1866.8	0.097	0.74277	0.129146
CG13116	295.1	0.107	0.74318	0.128906
X11L	1369.1	0.091	0.74318	0.128906
lncRNA:CR43650	2301.9	0.1	0.74392	0.128474
fliI	255.7	0.105	0.7449	0.127902
CG42795	11637.9	-0.092	0.745	0.127844
smt3	1034.7	0.104	0.74595	0.12729
lark	586.6	-0.102	0.74625	0.127116
Pp2C1	1598.7	-0.097	0.74657	0.126929
sbr	2288.9	0.09	0.74657	0.126929
hdly	337.9	-0.102	0.74657	0.126929
CG2926	2335.5	0.087	0.74657	0.126929
GMF	253.4	-0.104	0.74657	0.126929
Sec71	401	0.105	0.74781	0.126209
CG32486	3035.2	-0.088	0.74792	0.126145
CG32638	304.4	0.104	0.74792	0.126145
shn	4799.7	-0.087	0.74816	0.126006
Mtpalpha	304	0.104	0.74818	0.125994
Ets65A	257.8	0.105	0.74818	0.125994
Acer	327.1	0.105	0.74818	0.125994
Gbs-76A	1376.6	0.097	0.74818	0.125994
CG14535	540.9	0.101	0.74818	0.125994
jp	363.9	0.102	0.74818	0.125994
PKD	676.4	0.095	0.74994	0.124973
tara	982.5	0.092	0.75009	0.124887
IntS1	289.3	0.103	0.75055	0.12462
CG2993	5044.3	0.087	0.75055	0.12462
Ace	12635.8	0.09	0.75055	0.12462
Rab4	402.6	0.102	0.75055	0.12462
CG14082	372	0.1	0.75147	0.124088
cana	742.3	-0.1	0.75237	0.123569
Lim3	257	-0.103	0.75237	0.123569
beat-Ic	608.2	0.1	0.75237	0.123569
CG44774	1497.1	0.091	0.75237	0.123569
Cp190	1110.2	0.09	0.75237	0.123569
AkhR	304.1	0.103	0.75269	0.123384
nudE	1488.6	0.093	0.75361	0.122853
CG8369	349.7	0.103	0.75361	0.122853
cora	3378.3	0.084	0.75363	0.122842
Bap170	318.2	0.102	0.75445	0.12237
CG10979	460.3	0.099	0.75517	0.121955
CG3107	1047.4	0.092	0.75524	0.121915
sws	2539.8	-0.087	0.75531	0.121875
CG10680	563.9	0.097	0.75641	0.121243
Msp300	90182.9	-0.087	0.75744	0.120652
dpr9	2621.4	0.087	0.7579	0.120388
ND-49	762.8	-0.098	0.75955	0.119444
CG17065	305.3	0.102	0.75965	0.119386
dsd	1317.3	0.092	0.76023	0.119055
CG11248	386.3	0.1	0.76023	0.119055
ReepA	1408.4	-0.088	0.76035	0.118986
BNIP3	1585.4	0.092	0.76035	0.118986
CG9485	587.8	-0.094	0.76075	0.118758
Sar1	1852.9	0.093	0.76112	0.118547
CG30069	3233.5	0.088	0.76112	0.118547
ssp3	1422	-0.091	0.76118	0.118513
bwa	592.8	-0.096	0.76137	0.118404
HERC2	1523.9	0.095	0.76137	0.118404
ATPsynB	519	-0.096	0.76157	0.11829
Rip11	791.7	0.098	0.76199	0.118051
lncRNA:CR30055	696.3	0.093	0.76233	0.117857
CG12290	862.7	0.098	0.76259	0.117709
side-IV	933.1	-0.092	0.76445	0.116651
Csk	2595.3	0.083	0.76457	0.116583
CG5541	490.9	-0.096	0.76457	0.116583
Bre1	386.3	0.098	0.76457	0.116583
Obp49a	404.6	0.102	0.76457	0.116583
pHCl-1	5111.2	-0.084	0.76476	0.116475
lncRNA:CR45102	694	0.093	0.76476	0.116475
trio	5075.3	0.085	0.76476	0.116475
Tomosyn	8228.8	-0.084	0.76495	0.116367
wun	579.3	-0.093	0.76533	0.116151
pigs	2618.8	0.088	0.76533	0.116151
Lam	479	0.098	0.76533	0.116151
CG14442	1048.7	0.089	0.76533	0.116151
CG10492	631.8	0.094	0.76533	0.116151
CG32428	550.6	0.095	0.76533	0.116151
tipE	1305.1	0.092	0.76533	0.116151
Hip14	839.7	0.093	0.76533	0.116151
CG1463	294.2	0.098	0.76533	0.116151
CG8668	447.2	-0.097	0.76533	0.116151
luna	1081.7	-0.087	0.76533	0.116151
CG5080	260.2	-0.102	0.76533	0.116151
CG7611	901.7	-0.09	0.76533	0.116151
Cat	599.8	0.093	0.76727	0.115052
Wdr62	5481.7	-0.081	0.7678	0.114752
cnk	393.3	0.098	0.7678	0.114752
CG46462	255.7	0.101	0.7678	0.114752
robo1	2455.3	0.089	0.7678	0.114752
CG8086	1069.8	0.096	0.7678	0.114752
CG31635	5700.7	-0.081	0.7678	0.114752
mthl1	493.4	0.095	0.76783	0.114735
step	1145.2	-0.089	0.76807	0.114599
CG12945	343.7	0.098	0.76922	0.113949
esc	966.5	-0.09	0.76932	0.113893
wdp	348.3	0.099	0.76932	0.113893
Hsl	426.9	0.096	0.77005	0.113481
MSBP	701.6	0.094	0.77005	0.113481
SkpA	495.2	0.095	0.77005	0.113481
tea	567.5	-0.094	0.77006	0.113475
chico	1174.8	0.095	0.7711	0.112889
haf	836.9	-0.09	0.7711	0.112889
Rab40	355.5	0.096	0.7711	0.112889
tacc	4164.9	0.085	0.77111	0.112884
Cdc42	472.1	0.093	0.7713	0.112777
PPP4R2r	283	0.098	0.77148	0.112675
stai	2015.9	0.086	0.77222	0.112259
Socs16D	1465.2	0.092	0.77222	0.112259
Mdr65	438.7	0.098	0.77222	0.112259
CG11122	632	0.096	0.7723	0.112214
dpr18	680.6	0.093	0.7723	0.112214
CG33234	443.8	-0.099	0.7723	0.112214
Ncoa6	2951.4	0.085	0.7723	0.112214
Syp	16752.9	0.083	0.77243	0.112141
Marf	1628.8	0.085	0.77288	0.111888
Vmat	5629.3	0.089	0.77288	0.111888
CG17111	392.6	0.098	0.77288	0.111888
CG17786	424	-0.094	0.77288	0.111888
Iml1	1625.4	-0.088	0.77309	0.11177
CG4836	529.3	-0.053	0.77358	0.111495
Not3	2064.9	0.081	0.77422	0.111136
beta-Man	308.4	-0.096	0.77424	0.111124
Col4a1	1289.1	0.096	0.77432	0.11108
lgs	2275.5	0.085	0.77462	0.110911
Mbs	3604.6	-0.08	0.77468	0.110878
alc	275.6	0.098	0.77472	0.110855
HmgD	431.9	-0.093	0.77494	0.110732
Pde9	4368.2	0.08	0.77519	0.110592
CG10947	373	0.096	0.77577	0.110267
oaf	566.5	0.094	0.77594	0.110172
sl	275.2	0.096	0.77596	0.110161
CG3198	1842.2	-0.084	0.776	0.110138
shot	34439.3	-0.075	0.77601	0.110133
nahoda	1249.7	0.087	0.77615	0.110054
RanBPM	2323.8	-0.088	0.77615	0.110054
Wbp2	694.8	-0.094	0.77632	0.109959
Idh	489.4	0.092	0.77707	0.10954
Klp31E	359.9	0.097	0.77707	0.10954
Asator	9540.3	-0.077	0.77744	0.109333
CG44195	1155.9	0.089	0.77744	0.109333
CG7414	834.5	0.093	0.77802	0.109009
Su(z)12	340.1	0.096	0.77852	0.10873
Srrm234	8976.2	-0.083	0.77901	0.108457
Naa30A	338.6	0.094	0.77901	0.108457
CG10960	679.3	-0.092	0.77901	0.108457
Edem1	549.9	0.089	0.77901	0.108457
CG8108	2070.5	-0.089	0.77901	0.108457
RhoGEF3	4968.3	0.078	0.77901	0.108457
CG14767	1104.9	0.09	0.77901	0.108457
stj	6194.4	-0.08	0.77901	0.108457
trbl	281.8	-0.097	0.77901	0.108457
CG1371	314.6	0.096	0.77901	0.108457
Glut4EF	15638.1	0.074	0.77918	0.108362
clu	982.8	0.084	0.77932	0.108284
CG11360	4219.3	0.086	0.77944	0.108217
Tollo	261.5	0.097	0.77951	0.108178
lov	284.7	0.093	0.78064	0.107549
oxt	275.5	0.093	0.78064	0.107549
CNMaR	622.7	-0.089	0.78064	0.107549
CaMKI	8094.6	-0.075	0.78064	0.107549
Mpc1	476.8	0.095	0.78064	0.107549
spri	1959.4	-0.081	0.78064	0.107549
AcCoAS	1479.1	0.082	0.78087	0.107421
wrd	4208.5	-0.075	0.78087	0.107421
shep	18457.5	0.072	0.78087	0.107421
CG14589	283.4	-0.096	0.78087	0.107421
CG6701	506.3	-0.092	0.78087	0.107421
CG7646	533.8	-0.09	0.78087	0.107421
heph	11632	0.073	0.78095	0.107377
Kif3C	706	0.091	0.78095	0.107377
rl	2741.6	0.087	0.78161	0.10701
Gart	394	-0.08	0.78161	0.10701
CG33090	380	0.092	0.78161	0.10701
Prestin	436.6	-0.089	0.78161	0.10701
velo	916.6	0.086	0.78161	0.10701
net	393.9	-0.096	0.78161	0.10701
Hnf4	658.7	-0.089	0.78161	0.10701
ND-SGDH	364.7	0.094	0.78161	0.10701
CG18467	279.2	-0.094	0.78161	0.10701
CG17233	805.6	0.084	0.78161	0.10701
CG32085	708	0.089	0.78229	0.106632
Calx	5262.3	-0.078	0.78229	0.106632
nudC	458.9	-0.094	0.78387	0.105756
CG6287	826.8	0.092	0.78387	0.105756
CG8578	368.1	-0.092	0.78387	0.105756
Syx13	588.2	0.087	0.78387	0.105756
CG30197	259.1	0.095	0.78387	0.105756
rngo	291.2	0.093	0.78387	0.105756
ena	1642.9	-0.078	0.78387	0.105756
mtgo	4176.9	-0.077	0.78387	0.105756
ATPsynbeta	4203	-0.091	0.78557	0.104815
ATPsynE	724.7	0.09	0.78597	0.104594
N	948.8	-0.092	0.78597	0.104594
Cyp313a1	857.9	0.091	0.78597	0.104594
CG2747	1813.7	0.079	0.7861	0.104522
CG10283	748	-0.083	0.78626	0.104434
HUWE1	3740	0.076	0.78669	0.104196
Pkc98E	4241.1	0.076	0.78669	0.104196
dpr8	2174.1	0.08	0.78669	0.104196
RhoGAP15B	375.4	-0.091	0.78669	0.104196
CG7378	1370.1	-0.079	0.78719	0.10392
Tis11	1446.1	-0.086	0.78719	0.10392
SCCRO4	545.4	-0.087	0.78806	0.103441
mim	3362.2	-0.08	0.78806	0.103441
uzip	541.1	0.089	0.78885	0.103006
subdued	444.8	0.092	0.78964	0.102571
Mi-2	1048.5	0.082	0.78964	0.102571
ChT	1250.7	0.08	0.78964	0.102571
bab2	932.3	-0.08	0.78964	0.102571
CG42700	496.1	-0.088	0.78964	0.102571
CG5676	270	0.093	0.78964	0.102571
Cbl	1198.5	0.083	0.79107	0.101785
CG11902	351.9	0.088	0.79143	0.101587
Sik3	1288.9	0.079	0.79143	0.101587
Rab2	706.8	0.088	0.79143	0.101587
Sik2	410.8	0.089	0.79156	0.101516
puf	1677.9	0.077	0.79156	0.101516
Ae2	5827.5	-0.082	0.79157	0.101511
CG1578	1780.4	-0.082	0.79171	0.101434
ph-p	954.7	0.081	0.79251	0.100995
isopeptidase-T-3	301.4	-0.09	0.79251	0.100995
CanB2	894.8	0.086	0.79251	0.100995
RhoGAP68F	978	0.085	0.793	0.100727
CG32982	722.4	-0.086	0.79305	0.100699
Wnk	4359.5	0.072	0.7935	0.100453
Raf	664.1	0.087	0.79485	0.0997148
CG1648	387.4	0.088	0.79485	0.0997148
dock	980.4	0.081	0.795	0.0996329
glob1	806.6	-0.084	0.79755	0.0982421
Not1	8412.7	0.07	0.79834	0.0978121
form3	1216.5	0.08	0.79864	0.0976489
Pih1D1	1555	-0.086	0.79864	0.0976489
Cerk	509.3	-0.086	0.79955	0.0971544
Mitofilin	1074.5	0.08	0.79955	0.0971544
salr	270.8	0.09	0.79986	0.096986
btsz	3638.8	-0.072	0.8014	0.0961507
unc-13	57383.9	-0.069	0.80215	0.0957444
NP15.6	339.6	0.09	0.80215	0.0957444
lncRNA:CR45808	607.2	-0.086	0.80231	0.0956578
milt	2961.4	0.072	0.80266	0.0954684
Cyp49a1	907.7	-0.081	0.80266	0.0954684
CG6656	383.7	0.086	0.80266	0.0954684
hiw	2917.8	0.075	0.80271	0.0954413
CG9902	572.1	-0.088	0.80331	0.0951168
CG7149	643.8	0.084	0.80331	0.0951168
ERp60	447.8	0.086	0.80332	0.0951114
Pi3K21B	759.5	0.082	0.80332	0.0951114
CG12054	4057	0.075	0.80332	0.0951114
pod1	1351.8	0.076	0.80332	0.0951114
Pabp2	289.2	-0.087	0.80332	0.0951114
CG15097	379.2	-0.086	0.80427	0.0945981
CG32809	5085.1	0.077	0.80427	0.0945981
CG17528	1254.6	0.079	0.80427	0.0945981
betaTub56D	718.1	0.084	0.80427	0.0945981
Mtor	778.7	0.079	0.80474	0.0943444
Edc3	1790.8	0.08	0.80474	0.0943444
Cortactin	269.8	0.087	0.80474	0.0943444
oc	1351.8	0.078	0.80474	0.0943444
CG9512	899.7	0.087	0.80474	0.0943444
CG44098	678.7	0.08	0.80479	0.0943174
Mlp84B	1934.4	0.088	0.80479	0.0943174
asRNA:CR43480	405.3	-0.088	0.80577	0.0937889
RIC-3	1596.4	-0.073	0.8062	0.0935572
Cchl	397.4	0.086	0.80636	0.093471
Sec23	406.1	0.084	0.80636	0.093471
Rho1	2760.8	0.075	0.80682	0.0932233
su(w[a])	3915.6	-0.08	0.80694	0.0931588
lncRNA:CR31781	640.7	-0.08	0.80707	0.0930888
CG3104	688.3	0.084	0.80734	0.0929435
Atg2	619.5	0.084	0.80734	0.0929435
[truncated: 1,885 more rows]
