# Supplementary material for: Drosophila fabp is required for light-dependent Rhodopsin-1 clearance and photoreceptor survival
Source: PLoS Genet. 2021 Oct 29;17(10):e1009551. doi: 10.1371/journal.pgen.1009551 (PMC8580249; doi:10.1371/journal.pgen.1009551)
Supplement: S2 Table — The values of individual data points for the graphs displayed in the manuscript. (XLSX) [file pgen.1009551.s006.xlsx]

## Sheet: Fig1-F
		1	2	3	Average		1	Fabp-Rpl15	W.T.	3.48148	0	1
Fabp	W.T.	23.79	23.5766	23.5541	23.6402				ninaEG69D	2.24004	-1.24144	2.36434
	ninaEG69D	23.5535	23.219	23.6217	23.4647
							2	Fabp2-Rpl15	W.T.	9.00688	0	1
Fabp2	W.T.	29.0383	29.276	29.1826	29.1656				ninaEG69D	7.91089	-1.09599	2.13759
	ninaEG69D	29.1246	29.103	29.1792	29.1356
							3	Fabp-Rp49	W.T.	3.27459	0	1
Rpl15	W.T.	20.1413	20.4811	19.854	20.1588				ninaEG69D	2.25762	-1.01698	2.02367
	ninaEG69D	21.2948	21.331	21.0484	21.2247
							4	Fabp2-Rp49	W.T.	8.79999	0	1
Rp49	W.T.	20.391	20.3746	20.3314	20.3656				ninaEG69D	7.92846	-0.871527	1.8296
	ninaEG69D	21.1411	21.2726	21.2077	21.2071

## Sheet: Fig1-H
		1	2	3	4			Rh1 normalization	1				4
4C5								W.T.	1	1	1		1	1	1
	W.T.	23963	13311.1	12684.3	24437.2			ninaEG69D	0.131535	1.02593	0.128211		0	0.870608	0
	ninaEG69D	3151.98	0	168.95	0			FabpEY	1.10109	1.03206	1.06688		1.15946	0.952289	1.21755
	FabpEY	26385.3	14789	24409.9	28334			ninaEG69D Fabp+/-	0.320803	0.872787	0.367561		0.0034932	0.804313	0.00434308
	ninaEG69D Fabp+/-	7687.4	959.113	981.184	85.364			ninaEG69D Fabp-/-	0.290926	0.78862	0.368904		0.104376	0.745622	0.139985
	ninaEG69D Fabp-/-	6971.45	4506.5	9963.52	2550.65
									2
									1	1	1
Tub	W.T.	13328	14153.7	12548.8	12953.7				0	1.1221	0
	ninaEG69D	13673.6	15881.9	14091.1	11277.6				1.11103	0.997262	1.11408
	FabpEY	13755.3	14115	11698.2	12335.6				0.0720539	0.947476	0.0760483
	ninaEG69D Fabp+/-	11632.5	13410.3	13412.6	10418.8				0.338553	0.828657	0.408556
	ninaEG69D Fabp-/-	10510.7	11728.6	9951.81	9658.54
									3
									1	1	1
Fabp	W.T.	18171.1	11790.5	6356.1	7747.1				0.0133196	1.1229	0.0118618
	ninaEG69D	17498.5	15806.7	10813.8	7789.98				1.92442	0.932212	2.06436
									0.0773542	1.06883	0.0723727
									0.7855	0.793047	0.990484
Tub	W.T.	13412	14083.4	12350.6	12995.5
	ninaEG69D	12190.3	13044.5	14102.8	10726.5
	Fabp normalization	1	1		1	1		1	1
		0.962985	1.05949		1.34063	1.44741		1.70132	1.48994
		1			1			1
		0.908911			0.926228			1.14187
		1	1
		1.00553	1.21824
		1
		0.825399

## Sheet: Fig2-D
Fabp	X0	21912.7	1	1
	X3H	19779.1	0.902629	1.25247
	RA0	19346.6	1	1
	RA3H	36335.8	1.87815	2.71751
Tub	X0	8273.05	1
	X3H	5962.23	0.72068
	RA0	6612.37	1
	RA3H	4570	0.69113
Fabp	X0	15562.2	1	1
	X3H	16403.6	1.05406	0.988379
	RA0	18200.9	1	1
	RA3H	24734.7	1.35898	1.45822
Tub	X0	9883.73	1
	X3H	10540.6	1.06646
	RA0	14935.1	1
	RA3H	13918.7	0.931948
Fabp	X0	18559.6	1	1
	X3H	23848.9	1.28499	1.33947
	RA0	23503.2	1	1
	RA3H	30801.1	1.31051	1.44776
Tub	X0	8934.29	1
	X3H	8570.9	0.959327
	RA0	14487.4	1
	RA3H	13113.9	0.905193

## Sheet: Fig2-F1
		1	2	3	Average
Fabp1	W.T.	27.0575	26.66	27.0145	26.9107		Fabp1-Rpl15	W.T.	4.85033	0	1
	ninaD	26.1531	25.8443	26.2432	26.0802			ninaD	6.91996	2.06963	0.238221
	Santa	26.3087	25.8853	26.0763	26.0901			Santa	6.71067	1.86034	0.275411
Fabp2	W.T.	28.5538	28.0574	28.5844	28.3985
	ninaD	27.7399	27.2231	27.5008	27.4879
	Santa	27.9517	27.5163	27.8863	27.7848
Rpl15	W.T.	23.9129	20.7067	21.5614	22.0603		Fabp2-Rpl15	W.T.	6.3382	0	1
	ninaD	19.2116	19.2333	19.0358	19.1602			ninaD	8.3277	1.9895	0.251827
	Santa	19.3867	19.4657	19.2859	19.3794			Santa	8.40535	2.06715	0.238631

## Sheet: Fig2-F2
		1	2	3	Average
Fabp1	W.T.		27.1918	27.6833	27.4376		Fabp1-Rpl15	W.T.	6.41239	0	1
	ninaD	26.9564		26.7047	26.8305			ninaD	7.23752	0.825126	0.564433
	Santa	27.007		26.9202	26.9636			Santa	7.21877	0.806381	0.571814
Fabp2	W.T.		29.0356	29.5562	29.2959
	ninaD	28.9437		28.6756	28.8096
	Santa	29.258	28.6247		28.9413
Rpl15	W.T.	21.0979	20.9525		21.0252		Fabp2-Rpl15	W.T.	8.27072	0	1
	ninaD	19.623		19.563	19.593			ninaD	9.21663	0.945912	0.519101
	Santa	19.7783		19.7114	19.7448			Santa	9.19651	0.925794	0.526391

## Sheet: Fig2-F3
		1	2	3	Average
Fabp1	W.T.		27.4617	27.6745	27.5681		Fabp1-Rpl15	W.T.	6.07589	0	1
	ninaD	27.0379		26.9517	26.9948			ninaD	7.66358	1.58769	0.332703
	Santa	27.8988	27.5147	27.7349	27.7161			Santa	7.84233	1.76644	0.293933
Fabp2	W.T.		28.9666	29.4882	29.2274
	ninaD	28.5741		28.5163	28.5452		Fabp2-Rpl15	W.T.	7.7352	0	1
	Santa	28.8056		28.5882	28.6969			ninaD	9.21402	1.47882	0.358782
								Santa	8.82311	1.08791	0.470442
Rpl15	W.T.	21.5561	21.5144	21.4061	21.4922
	ninaD	19.4134		19.2491	19.3312		Fabp1-Rpl49	W.T.	6.10425	0	1
	Santa	19.912		19.8356	19.8738			ninaD	7.46546	1.36121	0.389254
								Santa	7.91947	1.81522	0.284161
Rp49	W.T.	21.4299	21.6106	21.351	21.4638
	ninaD	19.4615	19.6606	19.4659	19.5293		Fabp2-Rpl49	W.T.	7.76356	0	1
	Santa	20.0649	19.7516	19.5735	19.7967			ninaD	9.0159	1.25234	0.419767
								Santa	8.90025	1.13669	0.454801

## Sheet: Fig2G&H
		1	2	3	Average	STD					1	2	3	Average	STD				1	2	3	Average	STD
Arr1	W.T.	20.4264		20.2596	20.343	0.11789			Arr1	W.T.	19.2952		19.204	19.2496	0.0644252		Arr1	W.T.	20.7306		20.7275	20.7291	0.00221044
	Santa	21.5146		21.4018	21.4582	0.0797925				Santa	19.7408		19.6439	19.6924	0.0685629			Santa	21.3538	21.4593	21.2526	21.3553	0.103383
	ninaD	21.304	21.3565		21.3303	0.0370973				ninaD	20.3702	20.4511	20.3298	20.3837	0.0617714			ninaD	21.775		21.7258	21.7504	0.0347964
		1	2	3	Average	STD					1	2	3	Average	STD				1	2	3	Average	STD
Arr2	W.T.	17.787	17.5306	17.7167	17.6781	0.132456			Arr2	W.T.	16.8812		16.846	16.8636	0.0249092		Arr2	W.T.	18.2856		18.2977	18.2916	0.00860149
	Santa	18.5542	18.4279	18.5726	18.5182	0.0788022				Santa	17.0311	16.837	17.0089	16.959	0.106209			Santa	18.8802		18.8534	18.8668	0.0189128
	ninaD	18.6342	18.3645	18.4609	18.4865	0.136695				ninaD	18.083	17.9564	18.0675	18.0356	0.0690853			ninaD	19.2704		19.2371	19.2537	0.0235452
Tub		1	2	3	Average	STD			Tub		1	2	3	Average	STD		Tub		1	2	3	Average	STD
	W.T.	18.6889	18.379	19.1063	18.7247	0.364982				W.T.	17.9527		18.3527	18.1527	0.282858			W.T.		19.0896	18.8501	18.9698	0.169343
	Santa	18.6581		18.9355	18.7968	0.196138				Santa	17.9342	17.4105		17.6724	0.370303			Santa		19.073	18.7943	18.9337	0.197082
	ninaD	18.879		18.9232	18.9011	0.0312581				ninaD	18.0797	17.5527		17.8162	0.372632			ninaD		19.0312	18.9319	18.9816	0.070196
Arr1	W.T.	1.6183	0	1					Arr1	W.T.	1.09692	0	1				Arr1	W.T.	1.75926	0	1
	Santa	2.66139	1.04309	0.485286						Santa	2.01996	0.923038	0.527397					Santa	2.42156	0.662296	0.631872
	ninaD	2.4292	0.8109	0.570026						ninaD	2.56749	1.47057	0.360841					ninaD	2.76883	1.00957	0.496696
Arr2	W.T.	-1.04658	0	1					Arr2	W.T.	-1.28908	0	1				Arr2	W.T.	-0.678181	0	1
	Santa	-0.27856	0.768022	0.587222						Santa	-0.713396	0.575687	0.670967					Santa	-0.066882	0.611299	0.654607
	ninaD	-0.414527	0.632055	0.645257						ninaD	0.219438	1.50852	0.351471					ninaD	0.272145	0.950326	0.517516

## Sheet: Fig2I
		1	2	3	Average	STD			deltaCT	deltadeltaCT
Fatp	W.T	30.1516	30.096		30.1238	0.0393586	Fatp-Rpl15	W.T	8.13056	0	1
	ninaD-/-	29.3885		29.2936	29.3411	0.0671212		ninaD-/-	8.142	0.0114371	0.992104
	Santa maria1	29.482	29.4436	29.4591	29.4616	0.0193231		Santa maria1	7.893	-0.237565	1.179
Rpl15	W.T	21.9564	22.0301		21.9933	0.0521606	Fatp-Rp49	W.T	8.31525	0	1
	ninaD-/-	21.1417	21.2564		21.199	0.0810725		ninaD-/-	8.11511	-0.200145	1.14881
	Santa maria1	21.476	21.6611		21.5686	0.1309		Santa maria1	8.37182	0.0565658	0.96155
Rp49	W.T		21.7276	21.8895	21.8086	0.114519
	ninaD-/-	21.3334	21.0606	21.2838	21.2259	0.145355
	Santa maria1		21.0383	21.1412	21.0898	0.0727594
														52,081.16/137,926.95
Fatp	W.T	31.2739		31.2172	31.2455	0.0401503	Fatp-Rpl15	W.T	-0.0233359	0	1
	ninaD-/-	30.9236		30.7508	30.8372	0.122203		ninaD-/-	0.0741533	0.0974892	0.934658
Rpl15	W.T	22.0681	22.1588	22.0365	22.0878	0.0634863	Fatp-Rp49	W.T	0.0296917	0	1
	ninaD-/-	22.0235	22.0701	21.974	22.0226	0.0480501		ninaD-/-	0.0110198	-0.0186719	1.01303
Rp49	W.T	22.5433		22.5285	22.5359	0.0104587
	ninaD-/-		22.1634	22.3207	22.242	0.111184
Fatp	W.T	31.2748		31.1545	31.2147	0.085012	Fatp-Rpl15	W.T	7.73013e-06	0	1
	ninaD-/-	31.0045		30.7836	30.8941	0.156258		ninaD-/-	0.0831486	0.0831408	0.944
Rpl15	W.T	22.2704		22.3906	22.3305	0.0850043	Fatp-Rp49	W.T	-0.0672459	0	1
	ninaD-/-	22.1226	22.2268	22.0858	22.1451	0.0731096		ninaD-/-	0.00570281	0.0729487	0.950693
Rp49	W.T		22.721	22.9364	22.8287	0.152258
	ninaD-/-	23.0041		22.7911	22.8976	0.150555
Fatp	W.T		27.6708	27.7042	27.6875	0.0235825	Fatp-Rpl15	W.T	8.947	0	1
	Santa Maria-/-	28.5977		28.4999	28.5488	0.0692152		Santa Maria-/-	9.18951	0.242504	0.845277
Rpl15	W.T	18.76		18.721	18.7405	0.0276105	Fatp-Rp49	W.T	9.72242	0	1
	Santa Maria-/-	19.3257	19.4098	19.3424	19.3593	0.0445372		Santa Maria-/-	9.47205	-0.250368	1.18951
Rp49	W.T	17.9453		17.9848	17.9651	0.0278991
	Santa Maria-/-	19.1872	18.9001	19.143	19.0768	0.154605

## Sheet: Fig4-C
1st	ninaE		1	2	3	Average	std
		W.T.	12.9544	12.6386	12.7367	12.7766	0.161619	RP49	W.T.	-4.75545	0	1
		FabpEY	13.7685	13.5259	13.6146	13.6363	0.122751		FabpEY	-4.57704	0.178409	0.883677
	Rp49	W.T.	17.662	17.3935	17.5405	17.532	0.134459	Rp15	W.T.	-6.46089	0	1
		FabpEY	18.3393	18.1099	18.191	18.2134	0.116317		FabpEY	-6.45252	0.00837961	0.994209
	Rp15	W.T.	19.4189	19.183	19.1104	19.2374	0.161291
		FabpEY	19.9254	20.0786	20.2626	20.0889	0.168839
2nd	ninaE		1	2	3		1
		W.T.	12.9544	12.6386	12.7367	12.7766	0.161619	Rp49	W.T.	-4.75545	0	1
		FabpEY	13.519	13.3704	13.5183	13.4692	0.0856151		FabpEY	-4.87249	-0.117048	1.08451
	Rp49	W.T.	17.662	17.3935	17.5405	17.532	0.134459	Rp15	W.T.	-6.46089	0	1
		FabpEY	18.3601	18.2893	18.3759	18.3417	0.0461231		FabpEY	-6.80333	-0.342438	1.2679
	Rp15	W.T.	19.4189	19.183	19.1104	19.2374	0.161291
		FabpEY	20.2994		20.2458	20.2726	0.0378609
3rd	ninaE		1	2	3
		W.T.	12.9544	12.6386	12.7367	12.7766	0.161619	Rp49	W.T.	-4.75545	0	1
		FabpEY	13.974	13.7188	14.0409	13.9112	0.169991		FabpEY	-4.68782	0.0676279	0.954206
	Rp49	W.T.	17.662	17.3935	17.5405	17.532	0.134459	Rp15	W.T.	-6.46089	0	1
		FabpEY	18.6837	18.5379	18.5756	18.5991	0.0756995		FabpEY	-6.6051	-0.144206	1.10512
	Rp15	W.T.	19.4189	19.183	19.1104	19.2374	0.161291
		FabpEY	20.4334	20.4554	20.6602	20.5163	0.125074

## Sheet: Fig4-E
	W.T.	36926.8	1	1					W.T.	55964.5	1	1				W.T.	43061.8	1	1
	Fabp-/-	51850.6	1.40414	1.33491					Fabp-/-	108448	1.9378	1.50883				Fabp-/-	63911.2	1.48417	1.66462
	Fabp-/-, Fabp	29171.3	0.789976	0.92781					Fabp-/-, Fabp	48323.7	0.86347	0.968454				Fabp-/-, Fabp	43659.8	1.01389	0.966504
	ninaEG69D	139.778	0.00378527	0.00232515					ninaEG69D	1407.19	0.0251443	0.00456202				ninaEG69D	1645.58	0.0382143	0.00770116
	ninaEG69D Fabp-/-	3437.36	0.0930859	0.135621					ninaEG69D Fabp-/-	6557.09	0.117165	0.0767553				ninaEG69D Fabp-/-	17915	0.41603	0.127659
	ninaEG69D Fabp-/-, Fabp	3855.06	0.104397	0.0371905					ninaEG69D Fabp-/-, Fabp	3409.52	0.0609228	0.0138902				ninaEG69D Fabp-/-, Fabp	1266.92	0.0294209	0.0064336
	W.T.	11526.6	1						W.T.	10937.8	1					W.T.	8089.05	1
	Fabp-/-	12124.3	1.05186						Fabp-/-	14047.6	1.28431					Fabp-/-	7212.19	0.891598
	Fabp-/-, Fabp	9814.19	0.851441						Fabp-/-, Fabp	9752.14	0.891596					Fabp-/-, Fabp	8485.61	1.04902
	ninaEG69D	18764.9	1.62797						ninaEG69D	60285.7	5.51166					ninaEG69D	40139	4.96214
	ninaEG69D Fabp-/-	7911.46	0.686368						ninaEG69D Fabp-/-	16696.4	1.52648					ninaEG69D Fabp-/-	26361.5	3.25891
	ninaEG69D Fabp-/-, Fabp	32356.2	2.8071						ninaEG69D Fabp-/-, Fabp	47973.6	4.38602					ninaEG69D Fabp-/-, Fabp	36991.3	4.57301

[truncated: 4 more sheets: Fig4-G, Fig5-B, Fig5-D, Fig5-F]
